# Supplementary material for: Methyl 2-[2-(benzyl­oxycarbon­ylamino)­propan-2-yl]-5-hy­droxy-1-methyl-6-oxo-1,6-dihydro­pyrimidine-4-carboxyl­ate
Source: Acta Crystallogr Sect E Struct Rep Online. 2012 Oct 20;68(Pt 11):o3175. doi: 10.1107/S160053681204233X (PMC3515268; doi:10.1107/S160053681204233X)
Supplement: Supplementary file 1 [file e-68-o3175-sup1.cif]

##############################################################################
#                                                                            #
# This CIF contains the data in a paper accepted for publication in          #
# Acta Crystallographica Section E. It conforms to the requirements of       #
# Notes for Authors for Acta Crystallographica Section E, and has been       #
# peer reviewed under the auspices of the IUCr Commission on Journals.       #
#                                                                            #
# Full details of the Crystallographic Information File format               #
# are given in the paper "The Crystallographic Information File (CIF):       #
# a New Standard Archive File for Crystallography" by S. R. Hall, F. H.      #
# Allen and I. D. Brown [Acta Cryst. (1991), A47, 655-685].                  #
#                                                                            #
# The current version of the core CIF dictionary is obtainable from          #
# ftp://ftp.iucr.org/pub/cif_core.dic.                                       #
#                                                                            #
# Software is freely available for graphical display of the structure(s)     #
# in this CIF. For information consult the CIF software page                 #
# http://www.iucr.org/resources/cif/software.                                #
#                                                                            #
# This file may be used for bona fide research purposes within the           #
# scientific community so long as proper attribution is given to the journal # 
# article from which it was obtained.                                        #
#                                                                            #
##############################################################################
data_global
_audit_creation_method     SHELXL-97
_journal_data_validation_number     ?
_journal_date_recd_electronic     2012-08-23
_journal_date_accepted     2012-10-09
_journal_name_full     'Acta Crystallographica, Section E'
_journal_year     2012
_journal_volume     68
_journal_issue     11
_journal_page_first     o3175
_journal_page_last     o3175
_journal_paper_category     QO
_journal_paper_doi     10.1107/S160053681204233X
_journal_coeditor_code     BH2453
_publ_contact_author_name     'Zhenhua Shang'
_publ_contact_author_address
;
College of Chemical and Pharmaceutical Engineering,
Hebei University of Science and Technology,
Hebei Research Center of Pharmaceutical and Chemical Engineering,
State Key Laboratory Breeding Base-Hebei Province Key Laboratory
of Molecular Chemistry for Drug,
Shijiazhuang 050018, P. R. China
;
_publ_contact_author_email     zhenhuashang@yahoo.com.cn
_publ_contact_author_fax     ?
_publ_contact_author_phone     ?
_publ_section_title
;\
Methyl
2-[2-(benzyloxycarbonylamino)propan-2-yl]-5-hydroxy-1-methyl-6-oxo-1,6-\
dihydropyrimidine-4-carboxylate
;
_publ_section_title_footnote     .
loop_
    _publ_author_name
    _publ_author_footnote
    _publ_author_address
    "Shang, Zhenhua" .
;
College of Chemical and Pharmaceutical Engineering
Hebei University of Science and Technology
Hebei Research Center of Pharmaceutical and Chemical Engineering
State Key Laboratory Breeding Base-Hebei Province
Key Laboratory of Molecular Chemistry for Drugs
Shijiazhuang 050018
People's Republic of China
;
    "Tao, Xiao" .
;
College of Chemical and Pharmaceutical Engineering
Hebei University of Science and Technology
Shijiazhuang 050018
People's Republic of China
;
    "Ha, Jing" .
;
Zhongqi Pharmacy (Shijiazhang)
Shijiazhuang Pharmaceutical Group Co., Ltd (CSPC)
Shijiazhuang 050051
People's Republic of China
;
    "Yu, Fuda" .
;
Department of Neurosurgery
Shijiazhuang Center Hospital
Shijiazhuang 050011
People's Republic of China
;
_publ_section_synopsis     .
data_I
_chemical_name_systematic
;
Methyl
2-[2-(benzyloxycarbonylamino)propan-2-yl]-5-hydroxy-1-methyl-6-oxo-1,6-
dihydropyrimidine-4-carboxylate
;
_chemical_name_common     ?
_chemical_formula_moiety     'C18 H21 N3 O6'
_chemical_formula_sum     'C18 H21 N3 O6'
_chemical_formula_structural     ?
_chemical_formula_analytical     ?
_chemical_formula_iupac     'C18 H21 N3 O6'
_chemical_formula_weight     375.38
_symmetry_cell_setting     monoclinic
_symmetry_space_group_name_H-M     'P 21/n'
_symmetry_space_group_name_Hall     '-P 2yn'
loop_
    _symmetry_equiv_pos_as_xyz
    'x, y, z'
    '-x+1/2, y+1/2, -z+1/2'
    '-x, -y, -z'
    'x-1/2, -y-1/2, z-1/2'
_cell_length_a     10.540(2)
_cell_length_b     12.927(3)
_cell_length_c     13.751(3)
_cell_angle_alpha     90.00
_cell_angle_beta     109.74(3)
_cell_angle_gamma     90.00
_cell_volume     1763.5(6)
_cell_formula_units_Z     4
_cell_measurement_reflns_used     5478
_cell_measurement_theta_min     2.123
_cell_measurement_theta_max     27.940
_cell_measurement_temperature     113(2)
_exptl_crystal_description     plate
_exptl_crystal_colour     colourless
_exptl_crystal_size_max     0.20
_exptl_crystal_size_mid     0.16
_exptl_crystal_size_min     0.12
_exptl_crystal_density_diffrn     1.414
_exptl_crystal_density_meas     ?
_exptl_crystal_density_method     'not measured'
_exptl_crystal_F_000     792
_exptl_absorpt_coefficient_mu     0.107
_exptl_absorpt_correction_type     multi-scan
_exptl_absorpt_process_details     '(CrystalClear; Rigaku/MSC, 2005)'
_exptl_absorpt_correction_T_min     0.9788
_exptl_absorpt_correction_T_max     0.9872
_exptl_special_details     ?
_diffrn_ambient_temperature     113(2)
_diffrn_radiation_type     MoK\a
_diffrn_radiation_wavelength     0.71073
_diffrn_radiation_source     'rotating anode'
_diffrn_radiation_monochromator     confocal
_diffrn_measurement_device_type     'Rigaku Saturn'
_diffrn_measurement_method     '\w and \f scans'
_diffrn_detector_area_resol_mean     7.31
_diffrn_reflns_number     12669
_diffrn_reflns_av_R_equivalents     0.0319
_diffrn_reflns_av_sigmaI/netI     0.0423
_diffrn_reflns_theta_min     2.12
_diffrn_reflns_theta_max     27.93
_diffrn_reflns_theta_full     27.93
_diffrn_measured_fraction_theta_max     0.994
_diffrn_measured_fraction_theta_full     0.994
_diffrn_reflns_limit_h_min     -13
_diffrn_reflns_limit_h_max     13
_diffrn_reflns_limit_k_min     -16
_diffrn_reflns_limit_k_max     16
_diffrn_reflns_limit_l_min     -18
_diffrn_reflns_limit_l_max     10
_diffrn_standards_number     0
_diffrn_standards_interval_count     0
_diffrn_standards_interval_time     0
_diffrn_standards_decay_%     0
_refine_special_details     ?
_reflns_number_total     4184
_reflns_number_gt     2889
_reflns_threshold_expression     I>2\s(I)
_refine_ls_structure_factor_coef     Fsqd
_refine_ls_matrix_type     full
_refine_ls_R_factor_all     0.0494
_refine_ls_R_factor_gt     0.0345
_refine_ls_wR_factor_gt     0.0872
_refine_ls_wR_factor_ref     0.0928
_refine_ls_goodness_of_fit_ref     0.996
_refine_ls_restrained_S_all     0.996
_refine_ls_number_reflns     4184
_refine_ls_number_parameters     255
_refine_ls_number_restraints     0
_refine_ls_number_constraints     0
_refine_ls_hydrogen_treatment     mixed
_refine_ls_weighting_scheme     calc
_refine_ls_weighting_details
                 'calc w=1/[\s^2^(Fo^2^)+(0.0545P)^2^] where P=(Fo^2^+2Fc^2^)/3'
_atom_sites_solution_hydrogens     geom
_atom_sites_solution_primary     direct
_atom_sites_solution_secondary     difmap
_refine_ls_shift/su_max     0.001
_refine_ls_shift/su_mean     0.000
_refine_diff_density_max     0.278
_refine_diff_density_min     -0.198
_refine_ls_extinction_method     none
_refine_ls_extinction_coef     ?
loop_
    _atom_type_symbol
    _atom_type_description
    _atom_type_scat_dispersion_real
    _atom_type_scat_dispersion_imag
    _atom_type_scat_source
    'C' 'C' 0.0033 0.0016
                         'International Tables Vol C Tables 4.2.6.8 and 6.1.1.4'
    'H' 'H' 0.0000 0.0000
                         'International Tables Vol C Tables 4.2.6.8 and 6.1.1.4'
    'N' 'N' 0.0061 0.0033
                         'International Tables Vol C Tables 4.2.6.8 and 6.1.1.4'
    'O' 'O' 0.0106 0.0060
                         'International Tables Vol C Tables 4.2.6.8 and 6.1.1.4'
_computing_data_collection     'CrystalClear (Rigaku/MSC, 2005)'
_computing_cell_refinement     'CrystalClear (Rigaku/MSC, 2005)'
_computing_data_reduction     'CrystalClear (Rigaku/MSC, 2005)'
_computing_structure_solution     'SHELXS97 (Sheldrick, 2008)'
_computing_structure_refinement     'SHELXL97 (Sheldrick, 2008)'
_computing_molecular_graphics     'SHELXTL (Sheldrick, 2008)'
_computing_publication_material     'CrystalStructure (Rigaku/MSC, 2005)'
loop_
    _atom_site_type_symbol
    _atom_site_label
    _atom_site_fract_x
    _atom_site_fract_y
    _atom_site_fract_z
    _atom_site_U_iso_or_equiv
    _atom_site_adp_type
    _atom_site_calc_flag
    _atom_site_refinement_flags
    _atom_site_occupancy
    _atom_site_symmetry_multiplicity
    _atom_site_disorder_assembly
    _atom_site_disorder_group
    N N1 0.06467(9) 0.00568(6) 0.24005(7) 0.0175(2) Uani d . 1 1 . .
    N N2 0.12798(9) 0.17823(6) 0.22657(8) 0.0184(2) Uani d . 1 1 . .
    N N3 0.23993(10) 0.16037(7) 0.45582(8) 0.0200(2) Uani d . 1 1 . .
    O O1 0.01828(8) 0.27591(6) 0.08460(7) 0.0245(2) Uani d . 1 1 . .
    O O2 -0.13087(8) 0.11324(6) -0.01134(6) 0.02320(19) Uani d . 1 1 . .
    H H2 -0.1711(14) 0.0529(10) -0.0243(12) 0.035 Uiso d . 1 1 . .
    O O3 -0.18898(8) -0.07843(6) 0.00815(7) 0.0248(2) Uani d . 1 1 . .
    O O4 -0.07643(7) -0.16439(5) 0.15296(6) 0.02110(19) Uani d . 1 1 . .
    O O5 0.01416(8) 0.16353(6) 0.42853(7) 0.0296(2) Uani d . 1 1 . .
    O O6 0.16194(8) 0.26344(6) 0.55086(7) 0.0251(2) Uani d . 1 1 . .
    C C1 0.13702(11) 0.08557(8) 0.28038(9) 0.0170(2) Uani d . 1 1 . .
    C C2 0.03246(11) 0.19213(8) 0.12974(9) 0.0184(2) Uani d . 1 1 . .
    C C3 -0.04554(11) 0.10083(8) 0.08528(9) 0.0180(2) Uani d . 1 1 . .
    C C4 -0.02494(10) 0.01226(8) 0.14162(9) 0.0168(2) Uani d . 1 1 . .
    C C5 0.21999(12) 0.26756(8) 0.26136(10) 0.0272(3) Uani d . 1 1 . .
    H H5A 0.2792 0.2719 0.2198 0.041 Uiso calc R 1 1 . .
    H H5B 0.2747 0.2586 0.3343 0.041 Uiso calc R 1 1 . .
    H H5C 0.1671 0.3313 0.2531 0.041 Uiso calc R 1 1 . .
    C C6 -0.10441(11) -0.08065(8) 0.09481(9) 0.0188(2) Uani d . 1 1 . .
    C C7 -0.15552(12) -0.25469(9) 0.10665(10) 0.0263(3) Uani d . 1 1 . .
    H H7A -0.2505 -0.2422 0.0978 0.039 Uiso calc R 1 1 . .
    H H7B -0.1230 -0.3147 0.1517 0.039 Uiso calc R 1 1 . .
    H H7C -0.1465 -0.2681 0.0391 0.039 Uiso calc R 1 1 . .
    C C8 0.23999(11) 0.07215(8) 0.38845(9) 0.0191(2) Uani d . 1 1 . .
    C C9 0.38107(12) 0.06442(9) 0.37925(11) 0.0272(3) Uani d . 1 1 . .
    H H9A 0.3937 0.1212 0.3362 0.041 Uiso calc R 1 1 . .
    H H9B 0.3899 -0.0018 0.3475 0.041 Uiso calc R 1 1 . .
    H H9C 0.4495 0.0689 0.4482 0.041 Uiso calc R 1 1 . .
    C C10 0.21098(13) -0.02658(8) 0.43885(10) 0.0257(3) Uani d . 1 1 . .
    H H10A 0.2773 -0.0336 0.5084 0.038 Uiso calc R 1 1 . .
    H H10B 0.2169 -0.0866 0.3971 0.038 Uiso calc R 1 1 . .
    H H10C 0.1202 -0.0227 0.4432 0.038 Uiso calc R 1 1 . .
    C C11 0.12831(11) 0.19193(8) 0.47419(9) 0.0212(3) Uani d . 1 1 . .
    C C12 0.05270(13) 0.30190(10) 0.58204(12) 0.0345(3) Uani d . 1 1 . .
    H H12A 0.0272 0.2496 0.6247 0.041 Uiso calc R 1 1 . .
    H H12B -0.0271 0.3166 0.5204 0.041 Uiso calc R 1 1 . .
    C C13 0.09959(12) 0.39926(9) 0.64339(10) 0.0244(3) Uani d . 1 1 . .
    C C14 0.01477(13) 0.48439(10) 0.62565(11) 0.0355(3) Uani d . 1 1 . .
    H H14 -0.0716 0.4813 0.5736 0.043 Uiso calc R 1 1 . .
    C C15 0.05509(15) 0.57377(10) 0.68321(12) 0.0389(4) Uani d . 1 1 . .
    H H15 -0.0034 0.6319 0.6701 0.047 Uiso calc R 1 1 . .
    C C16 0.17894(14) 0.57887(9) 0.75897(11) 0.0332(3) Uani d . 1 1 . .
    H H16 0.2059 0.6402 0.7987 0.040 Uiso calc R 1 1 . .
    C C17 0.26443(12) 0.49493(9) 0.77748(10) 0.0269(3) Uani d . 1 1 . .
    H H17 0.3503 0.4983 0.8301 0.032 Uiso calc R 1 1 . .
    C C18 0.22509(11) 0.40592(9) 0.71942(10) 0.0225(3) Uani d . 1 1 . .
    H H18 0.2849 0.3486 0.7318 0.027 Uiso calc R 1 1 . .
    H H3 0.3174(15) 0.1854(10) 0.4951(12) 0.034(4) Uiso d . 1 1 . .
loop_
    _atom_site_aniso_label
    _atom_site_aniso_U_11
    _atom_site_aniso_U_22
    _atom_site_aniso_U_33
    _atom_site_aniso_U_12
    _atom_site_aniso_U_13
    _atom_site_aniso_U_23
    N1 0.0181(4) 0.0182(5) 0.0144(5) 0.0006(4) 0.0032(4) -0.0008(4)
    N2 0.0202(5) 0.0163(4) 0.0165(5) -0.0014(4) 0.0036(4) 0.0010(4)
    N3 0.0203(5) 0.0181(5) 0.0179(6) -0.0007(4) 0.0015(4) -0.0041(4)
    O1 0.0277(4) 0.0203(4) 0.0230(5) 0.0020(3) 0.0052(4) 0.0066(4)
    O2 0.0259(4) 0.0229(4) 0.0154(5) 0.0030(4) 0.0000(4) 0.0016(4)
    O3 0.0215(4) 0.0273(4) 0.0199(5) -0.0012(3) -0.0006(4) -0.0012(4)
    O4 0.0229(4) 0.0179(4) 0.0205(5) -0.0035(3) 0.0048(4) -0.0013(3)
    O5 0.0224(4) 0.0287(5) 0.0340(6) -0.0044(3) 0.0046(4) -0.0112(4)
    O6 0.0226(4) 0.0261(4) 0.0266(5) -0.0024(3) 0.0082(4) -0.0108(4)
    C1 0.0183(5) 0.0157(5) 0.0162(6) 0.0022(4) 0.0048(5) 0.0004(5)
    C2 0.0191(5) 0.0194(5) 0.0165(6) 0.0033(4) 0.0058(5) 0.0018(5)
    C3 0.0170(5) 0.0217(6) 0.0142(6) 0.0044(4) 0.0039(5) 0.0003(5)
    C4 0.0159(5) 0.0182(5) 0.0154(6) 0.0019(4) 0.0040(5) -0.0004(5)
    C5 0.0293(6) 0.0217(6) 0.0260(7) -0.0075(5) 0.0033(6) 0.0011(5)
    C6 0.0174(5) 0.0214(6) 0.0175(6) 0.0020(4) 0.0056(5) -0.0007(5)
    C7 0.0293(6) 0.0217(6) 0.0270(8) -0.0084(5) 0.0083(6) -0.0034(5)
    C8 0.0218(5) 0.0157(5) 0.0161(6) 0.0017(4) 0.0016(5) -0.0016(5)
    C9 0.0219(6) 0.0276(6) 0.0264(7) 0.0045(5) 0.0008(6) -0.0051(6)
    C10 0.0346(6) 0.0174(6) 0.0182(7) 0.0016(5) 0.0000(6) 0.0008(5)
    C11 0.0248(6) 0.0156(5) 0.0209(7) -0.0010(4) 0.0047(5) -0.0004(5)
    C12 0.0265(6) 0.0389(7) 0.0416(9) -0.0076(6) 0.0162(7) -0.0178(7)
    C13 0.0228(5) 0.0272(6) 0.0248(7) -0.0021(5) 0.0102(5) -0.0060(5)
    C14 0.0261(6) 0.0450(8) 0.0305(8) 0.0079(6) 0.0031(6) -0.0096(7)
    C15 0.0456(8) 0.0335(7) 0.0368(9) 0.0159(6) 0.0129(7) -0.0038(6)
    C16 0.0455(8) 0.0265(6) 0.0318(8) -0.0058(6) 0.0185(7) -0.0094(6)
    C17 0.0254(6) 0.0351(7) 0.0214(7) -0.0069(5) 0.0095(6) -0.0034(5)
    C18 0.0231(6) 0.0236(6) 0.0229(7) 0.0012(5) 0.0106(5) 0.0020(5)
_geom_special_details     ?
loop_
    _geom_bond_atom_site_label_1
    _geom_bond_atom_site_label_2
    _geom_bond_site_symmetry_2
    _geom_bond_distance
    _geom_bond_publ_flag
    N1 C1 . 1.2923(13) ?
    N1 C4 . 1.3667(15) ?
    N2 C2 . 1.3833(15) ?
    N2 C1 . 1.3943(13) ?
    N2 C5 . 1.4797(14) ?
    N3 C11 . 1.3473(14) ?
    N3 C8 . 1.4694(14) ?
    N3 H3 . 0.875(15) ?
    O1 C2 . 1.2320(13) ?
    O2 C3 . 1.3390(14) ?
    O2 H2 . 0.876(13) ?
    O3 C6 . 1.2239(15) ?
    O4 C6 . 1.3187(13) ?
    O4 C7 . 1.4507(13) ?
    O5 C11 . 1.2109(14) ?
    O6 C11 . 1.3562(14) ?
    O6 C12 . 1.4457(14) ?
    C1 C8 . 1.5255(17) ?
    C2 C3 . 1.4503(16) ?
    C3 C4 . 1.3581(15) ?
    C4 C6 . 1.4813(15) ?
    C5 H5A . 0.9800 ?
    C5 H5B . 0.9800 ?
    C5 H5C . 0.9800 ?
    C7 H7A . 0.9800 ?
    C7 H7B . 0.9800 ?
    C7 H7C . 0.9800 ?
    C8 C10 . 1.5317(15) ?
    C8 C9 . 1.5376(15) ?
    C9 H9A . 0.9800 ?
    C9 H9B . 0.9800 ?
    C9 H9C . 0.9800 ?
    C10 H10A . 0.9800 ?
    C10 H10B . 0.9800 ?
    C10 H10C . 0.9800 ?
    C12 C13 . 1.5028(17) ?
    C12 H12A . 0.9900 ?
    C12 H12B . 0.9900 ?
    C13 C18 . 1.3843(18) ?
    C13 C14 . 1.3865(17) ?
    C14 C15 . 1.3838(19) ?
    C14 H14 . 0.9500 ?
    C15 C16 . 1.369(2) ?
    C15 H15 . 0.9500 ?
    C16 C17 . 1.3781(17) ?
    C16 H16 . 0.9500 ?
    C17 C18 . 1.3819(16) ?
    C17 H17 . 0.9500 ?
    C18 H18 . 0.9500 ?
loop_
    _geom_angle_atom_site_label_1
    _geom_angle_atom_site_label_2
    _geom_angle_atom_site_label_3
    _geom_angle_site_symmetry_1
    _geom_angle_site_symmetry_3
    _geom_angle
    _geom_angle_publ_flag
    C1 N1 C4 . . 119.05(10) ?
    C2 N2 C1 . . 121.31(9) ?
    C2 N2 C5 . . 113.23(9) ?
    C1 N2 C5 . . 125.38(10) ?
    C11 N3 C8 . . 122.65(10) ?
    C11 N3 H3 . . 117.7(9) ?
    C8 N3 H3 . . 118.5(9) ?
    C3 O2 H2 . . 102.2(10) ?
    C6 O4 C7 . . 114.62(10) ?
    C11 O6 C12 . . 116.08(9) ?
    N1 C1 N2 . . 122.28(11) ?
    N1 C1 C8 . . 116.74(9) ?
    N2 C1 C8 . . 120.89(9) ?
    O1 C2 N2 . . 121.61(10) ?
    O1 C2 C3 . . 123.23(11) ?
    N2 C2 C3 . . 115.13(10) ?
    O2 C3 C4 . . 126.26(10) ?
    O2 C3 C2 . . 114.58(10) ?
    C4 C3 C2 . . 119.14(11) ?
    C3 C4 N1 . . 122.78(10) ?
    C3 C4 C6 . . 118.53(11) ?
    N1 C4 C6 . . 118.69(10) ?
    N2 C5 H5A . . 109.5 ?
    N2 C5 H5B . . 109.5 ?
    H5A C5 H5B . . 109.5 ?
    N2 C5 H5C . . 109.5 ?
    H5A C5 H5C . . 109.5 ?
    H5B C5 H5C . . 109.5 ?
    O3 C6 O4 . . 123.35(10) ?
    O3 C6 C4 . . 121.54(10) ?
    O4 C6 C4 . . 115.10(10) ?
    O4 C7 H7A . . 109.5 ?
    O4 C7 H7B . . 109.5 ?
    H7A C7 H7B . . 109.5 ?
    O4 C7 H7C . . 109.5 ?
    H7A C7 H7C . . 109.5 ?
    H7B C7 H7C . . 109.5 ?
    N3 C8 C1 . . 111.98(9) ?
    N3 C8 C10 . . 108.59(9) ?
    C1 C8 C10 . . 110.51(9) ?
    N3 C8 C9 . . 107.98(9) ?
    C1 C8 C9 . . 108.47(10) ?
    C10 C8 C9 . . 109.24(9) ?
    C8 C9 H9A . . 109.5 ?
    C8 C9 H9B . . 109.5 ?
    H9A C9 H9B . . 109.5 ?
    C8 C9 H9C . . 109.5 ?
    H9A C9 H9C . . 109.5 ?
    H9B C9 H9C . . 109.5 ?
    C8 C10 H10A . . 109.5 ?
    C8 C10 H10B . . 109.5 ?
    H10A C10 H10B . . 109.5 ?
    C8 C10 H10C . . 109.5 ?
    H10A C10 H10C . . 109.5 ?
    H10B C10 H10C . . 109.5 ?
    O5 C11 N3 . . 126.06(11) ?
    O5 C11 O6 . . 124.26(10) ?
    N3 C11 O6 . . 109.67(10) ?
    O6 C12 C13 . . 108.10(9) ?
    O6 C12 H12A . . 110.1 ?
    C13 C12 H12A . . 110.1 ?
    O6 C12 H12B . . 110.1 ?
    C13 C12 H12B . . 110.1 ?
    H12A C12 H12B . . 108.4 ?
    C18 C13 C14 . . 118.59(11) ?
    C18 C13 C12 . . 121.68(11) ?
    C14 C13 C12 . . 119.71(12) ?
    C15 C14 C13 . . 120.45(13) ?
    C15 C14 H14 . . 119.8 ?
    C13 C14 H14 . . 119.8 ?
    C16 C15 C14 . . 120.33(12) ?
    C16 C15 H15 . . 119.8 ?
    C14 C15 H15 . . 119.8 ?
    C15 C16 C17 . . 119.91(12) ?
    C15 C16 H16 . . 120.0 ?
    C17 C16 H16 . . 120.0 ?
    C16 C17 C18 . . 119.93(13) ?
    C16 C17 H17 . . 120.0 ?
    C18 C17 H17 . . 120.0 ?
    C17 C18 C13 . . 120.79(11) ?
    C17 C18 H18 . . 119.6 ?
    C13 C18 H18 . . 119.6 ?
loop_
    _geom_torsion_atom_site_label_1
    _geom_torsion_atom_site_label_2
    _geom_torsion_atom_site_label_3
    _geom_torsion_atom_site_label_4
    _geom_torsion_site_symmetry_1
    _geom_torsion_site_symmetry_2
    _geom_torsion_site_symmetry_3
    _geom_torsion_site_symmetry_4
    _geom_torsion
    _geom_torsion_publ_flag
    C4 N1 C1 N2 . . . . -0.69(14) ?
    C4 N1 C1 C8 . . . . -177.17(9) ?
    C2 N2 C1 N1 . . . . 5.48(15) ?
    C5 N2 C1 N1 . . . . -170.84(10) ?
    C2 N2 C1 C8 . . . . -178.18(9) ?
    C5 N2 C1 C8 . . . . 5.49(15) ?
    C1 N2 C2 O1 . . . . 175.31(9) ?
    C5 N2 C2 O1 . . . . -7.95(14) ?
    C1 N2 C2 C3 . . . . -6.35(14) ?
    C5 N2 C2 C3 . . . . 170.39(9) ?
    O1 C2 C3 O2 . . . . 2.85(15) ?
    N2 C2 C3 O2 . . . . -175.46(8) ?
    O1 C2 C3 C4 . . . . -178.65(10) ?
    N2 C2 C3 C4 . . . . 3.04(14) ?
    O2 C3 C4 N1 . . . . 179.76(9) ?
    C2 C3 C4 N1 . . . . 1.45(15) ?
    O2 C3 C4 C6 . . . . -1.11(16) ?
    C2 C3 C4 C6 . . . . -179.41(9) ?
    C1 N1 C4 C3 . . . . -2.74(15) ?
    C1 N1 C4 C6 . . . . 178.12(9) ?
    C7 O4 C6 O3 . . . . -0.77(14) ?
    C7 O4 C6 C4 . . . . 179.58(8) ?
    C3 C4 C6 O3 . . . . -1.39(15) ?
    N1 C4 C6 O3 . . . . 177.78(9) ?
    C3 C4 C6 O4 . . . . 178.27(9) ?
    N1 C4 C6 O4 . . . . -2.56(13) ?
    C11 N3 C8 C1 . . . . 56.33(14) ?
    C11 N3 C8 C10 . . . . -65.98(14) ?
    C11 N3 C8 C9 . . . . 175.69(11) ?
    N1 C1 C8 N3 . . . . -136.08(10) ?
    N2 C1 C8 N3 . . . . 47.39(13) ?
    N1 C1 C8 C10 . . . . -14.88(13) ?
    N2 C1 C8 C10 . . . . 168.59(9) ?
    N1 C1 C8 C9 . . . . 104.85(10) ?
    N2 C1 C8 C9 . . . . -71.68(12) ?
    C8 N3 C11 O5 . . . . -11.11(19) ?
    C8 N3 C11 O6 . . . . 170.45(10) ?
    C12 O6 C11 O5 . . . . 3.79(17) ?
    C12 O6 C11 N3 . . . . -177.74(10) ?
    C11 O6 C12 C13 . . . . -164.02(10) ?
    O6 C12 C13 C18 . . . . -45.05(16) ?
    O6 C12 C13 C14 . . . . 136.37(12) ?
    C18 C13 C14 C15 . . . . -0.22(19) ?
    C12 C13 C14 C15 . . . . 178.41(12) ?
    C13 C14 C15 C16 . . . . -0.5(2) ?
    C14 C15 C16 C17 . . . . 0.6(2) ?
    C15 C16 C17 C18 . . . . 0.13(19) ?
    C16 C17 C18 C13 . . . . -0.87(18) ?
    C14 C13 C18 C17 . . . . 0.91(17) ?
    C12 C13 C18 C17 . . . . -177.69(10) ?
loop_
    _geom_hbond_atom_site_label_D
    _geom_hbond_atom_site_label_H
    _geom_hbond_atom_site_label_A
    _geom_hbond_site_symmetry_A
    _geom_hbond_distance_DH
    _geom_hbond_distance_HA
    _geom_hbond_distance_DA
    _geom_hbond_angle_DHA
    _geom_hbond_publ_flag
    O2 H2 O3 . 0.876(13) 1.782(14) 2.5879(12) 151.9(14) yes
    N3 H3 O1 4_666 0.875(15) 2.118(15) 2.9854(16) 170.9(12) yes
