# Supplementary material for: Methyl 2-[2-(benzyl­oxycarbon­ylamino)­propan-2-yl]-5-hy­droxy-1-methyl-6-oxo-1,6-dihydro­pyrimidine-4-carboxyl­ate
Source: Acta Crystallogr Sect E Struct Rep Online. 2012 Oct 20;68(Pt 11):o3175. doi: 10.1107/S160053681204233X (PMC3515268; doi:10.1107/S160053681204233X)
Supplement: Supplementary file 2 [file e-68-o3175-Isup2.hkl]

# 
# h,k,l, Fc-squared, Fo-squared, sigma(Fo-squared) and status flag 
# 
data_I
_shelx_title ' r90308e in P2(1)/n' 
_shelx_refln_list_code          4 
_shelx_F_calc_maximum      102.83 
_exptl_crystal_F_000       792.00 
_reflns_d_resolution_high  0.7587 
 
loop_ 
 _symmetry_equiv_pos_as_xyz 
 'x, y, z' 
 '-x+1/2, y+1/2, -z+1/2' 
 '-x, -y, -z' 
 'x-1/2, -y-1/2, z-1/2' 
 
_cell_length_a    10.5402 
_cell_length_b    12.9269 
_cell_length_c    13.7510 
_cell_angle_alpha  90.000 
_cell_angle_beta  109.736 
_cell_angle_gamma  90.000 
 
_shelx_F_squared_multiplier     1.000 
 
loop_ 
 _refln_index_h 
 _refln_index_k 
 _refln_index_l 
 _refln_F_squared_calc 
 _refln_F_squared_meas 
 _refln_F_squared_sigma 
 _refln_observed_status 
   2   0   0      219.78      262.80     10.60 o 
   4   0   0      480.18      554.90     13.26 o 
   6   0   0       19.93       10.53      4.25 o 
   8   0   0      807.85      824.70     52.37 o 
  10   0   0      166.22      167.32      8.57 o 
  12   0   0       78.25       60.45     11.22 o 
   3   1   0     1037.04      929.59     10.25 o 
   4   1   0       13.76       10.32      2.90 o 
   5   1   0       44.37       46.08      2.76 o 
   6   1   0      231.52      224.24      4.66 o 
   7   1   0       44.02       37.32      9.77 o 
   8   1   0      130.25      118.94      4.38 o 
   9   1   0        7.05        7.21      3.70 o 
  10   1   0      217.62      219.86      7.07 o 
  11   1   0      185.60      198.62      7.34 o 
  12   1   0        3.24        4.74      2.70 o 
  13   1   0        0.03       -0.08      2.66 o 
   0   2   0      279.71      276.52      5.72 o 
   2   2   0      297.52      279.65      4.23 o 
   3   2   0      479.15      394.95      5.65 o 
   4   2   0      123.96      130.57      3.47 o 
   5   2   0        2.93        2.63      1.60 o 
   6   2   0     1028.42     1028.48     14.58 o 
   7   2   0       44.29       41.67      3.70 o 
   8   2   0       49.08       59.50      5.89 o 
   9   2   0        7.55        3.73      2.28 o 
  10   2   0       96.41      100.98      5.09 o 
  11   2   0        0.66        1.35      4.15 o 
  12   2   0       15.16       12.05      6.07 o 
   1   3   0     1742.44     1587.89     18.40 o 
   2   3   0     5625.40     5263.02     69.24 o 
   3   3   0       93.24       88.62      2.20 o 
   4   3   0      111.93      124.44      3.03 o 
   5   3   0      534.33      486.18      8.07 o 
   6   3   0       87.75       88.36      4.57 o 
   7   3   0      829.84      871.53     11.39 o 
   8   3   0     1572.78     1596.60     29.53 o 
   9   3   0      146.06      153.20      6.31 o 
  10   3   0       41.34       44.26      6.04 o 
  11   3   0        0.74        2.12      2.58 o 
  12   3   0       41.34       37.35     12.86 o 
   0   4   0      547.51      515.54      9.99 o 
   1   4   0      136.74      164.22      3.05 o 
   2   4   0       37.56       45.27      1.84 o 
   3   4   0       53.56       67.18      3.21 o 
   4   4   0     1688.73     1804.42     23.55 o 
   5   4   0      425.78      433.16      7.91 o 
   6   4   0      649.99      641.82     15.13 o 
   7   4   0      151.01      126.03      4.56 o 
   8   4   0       71.41       65.79      3.66 o 
   9   4   0      171.65      180.01      5.58 o 
  10   4   0       39.37       35.16      4.33 o 
  11   4   0       36.38       20.73      9.23 o 
  12   4   0       33.27       21.35     10.14 o 
   1   5   0      152.91      160.94      2.86 o 
   2   5   0        7.92        5.36      1.00 o 
   3   5   0       90.21       95.00      2.33 o 
   4   5   0     1589.54     1592.37     18.47 o 
   5   5   0      140.95      132.44      3.18 o 
   6   5   0       36.14       33.75      2.88 o 
   7   5   0      426.80      410.64      8.46 o 
   8   5   0       77.20       80.02      4.55 o 
   9   5   0       96.67       83.03      5.59 o 
  10   5   0       31.07       29.32      6.83 o 
  11   5   0        4.50        3.30      3.76 o 
  12   5   0        4.56        6.51      3.93 o 
   0   6   0      788.35      745.27      8.74 o 
   1   6   0       68.50       72.04      1.96 o 
   2   6   0     3821.09     3805.77     24.75 o 
   3   6   0      917.85      964.74     22.03 o 
   4   6   0     1677.42     1821.53     13.70 o 
   5   6   0      237.21      247.42      4.43 o 
   6   6   0      315.33      328.58      4.89 o 
   7   6   0      322.35      289.31      5.07 o 
   8   6   0       54.62       57.34      4.52 o 
   9   6   0       28.31       28.95      4.30 o 
  10   6   0        1.97        2.82      2.41 o 
  11   6   0       13.64       12.39      6.91 o 
  12   6   0        5.66        3.39      2.59 o 
   1   7   0     2874.21     3079.43     23.31 o 
   2   7   0       95.24      107.21      2.49 o 
   3   7   0      296.98      269.48      4.28 o 
   4   7   0     1997.40     2045.64     26.95 o 
   5   7   0      112.50      124.63      3.02 o 
   6   7   0       13.36        8.91      2.94 o 
   7   7   0      145.10      139.84      6.45 o 
   8   7   0      134.12      116.85     13.42 o 
   9   7   0        3.56        1.12      2.75 o 
  10   7   0       24.15       15.13      6.74 o 
  11   7   0       33.97       26.94      5.11 o 
   0   8   0      118.47      138.85      6.09 o 
   1   8   0      273.41      296.74      3.68 o 
   2   8   0       14.17       16.04      1.53 o 
   3   8   0      349.10      374.27      5.30 o 
   4   8   0      142.30      169.35      5.16 o 
   5   8   0      554.44      577.20     11.68 o 
   6   8   0       60.64       57.58      4.06 o 
   7   8   0       13.65       15.58      5.85 o 
   8   8   0       10.72        8.76      4.80 o 
   9   8   0       74.67       83.53      7.18 o 
  10   8   0       19.14        9.75      6.08 o 
  11   8   0       50.32       45.74     17.89 o 
   1   9   0      465.62      496.50      7.92 o 
   2   9   0      392.25      404.20      6.46 o 
   3   9   0        0.98        1.21      0.81 o 
   4   9   0        2.88        3.01      1.32 o 
   5   9   0      243.66      237.33      8.42 o 
   6   9   0        8.74        8.09      4.85 o 
   7   9   0        1.24        0.79      1.80 o 
   8   9   0      142.69      149.04      9.93 o 
   9   9   0      200.20      202.41     12.68 o 
  10   9   0      398.64      439.85     16.24 o 
  11   9   0       85.41       87.91      7.59 o 
   0  10   0      997.77      965.80     23.27 o 
   1  10   0     5484.98     5300.41     60.11 o 
   2  10   0      468.95      440.05      9.31 o 
   3  10   0      299.07      300.77     19.34 o 
   4  10   0       30.70       33.48      4.25 o 
   5  10   0        1.72        0.78      1.74 o 
   6  10   0       59.53       50.66      7.52 o 
   7  10   0        4.73        1.62      3.17 o 
   8  10   0        0.07        0.00     10.50 o 
   9  10   0      323.15      346.11     19.09 o 
  10  10   0       20.90       15.43      6.80 o 
   1  11   0     1826.52     1750.74     48.03 o 
   2  11   0      381.17      361.96     12.39 o 
   3  11   0       25.86       27.62      4.66 o 
   4  11   0      289.89      299.98      8.47 o 
   5  11   0        8.60        6.76      3.06 o 
   6  11   0       14.39        9.67     11.21 o 
   7  11   0      169.03      148.24     10.04 o 
   8  11   0        5.83        6.52      4.99 o 
   9  11   0        1.41        3.69      4.91 o 
   0  12   0     4190.64     4402.38     97.14 o 
   1  12   0      158.84      158.77      5.59 o 
   2  12   0       81.49       99.09      4.67 o 
   3  12   0       12.56       10.86      3.61 o 
   4  12   0        8.62        9.91      4.80 o 
   5  12   0      337.75      350.16     11.10 o 
   6  12   0       52.69       33.23     17.40 o 
   7  12   0       29.50       27.56     14.45 o 
   8  12   0        5.35        4.09      3.76 o 
   9  12   0        4.04        2.29      4.32 o 
   1  13   0       32.28       35.22      4.97 o 
   2  13   0      463.67      452.09      9.66 o 
   3  13   0       80.88       82.71      4.91 o 
   4  13   0        2.69        3.48      2.60 o 
   5  13   0       29.24       23.12      9.11 o 
   6  13   0      224.61      237.47     17.62 o 
   7  13   0      239.88      248.49     12.07 o 
   8  13   0       10.52        8.45      6.38 o 
   0  14   0        4.78        3.43      2.79 o 
   1  14   0       13.17        8.69      4.18 o 
   2  14   0        0.01       -0.26      2.18 o 
   3  14   0       46.73       51.00      9.69 o 
   4  14   0      182.05      188.76      7.95 o 
   5  14   0        2.17        2.98      3.04 o 
   6  14   0       55.85       41.06     18.48 o 
   7  14   0       56.43       47.47     21.51 o 
   1  15   0        1.36       -0.35      2.81 o 
   2  15   0        3.49        2.17      2.46 o 
   3  15   0       39.32       43.12      9.43 o 
   4  15   0        8.48        7.74      5.62 o 
   5  15   0       24.09       26.75     10.09 o 
   6  15   0        3.37        6.95      4.61 o 
   0  16   0        0.12        3.82      2.67 o 
   1  16   0      331.42      366.46     14.42 o 
   2  16   0        5.86        5.67      6.08 o 
   3  16   0       18.19       12.58      6.36 o 
   4  16   0      108.89      104.13      7.05 o 
 -13   0   1      848.40      940.67     26.23 o 
 -11   0   1      166.14      178.82      6.27 o 
  -9   0   1       98.09      103.81      5.93 o 
  -7   0   1       82.59       69.69      4.75 o 
  -5   0   1     1727.66     1793.55     21.51 o 
  -3   0   1      590.86      489.75      4.75 o 
  -1   0   1      801.22      721.17      9.13 o 
   1   0   1     2242.50     2064.55     31.44 o 
   3   0   1       55.33       51.41      3.97 o 
   5   0   1       22.63       17.12      9.07 o 
   7   0   1      377.83      388.00     15.25 o 
   9   0   1      591.66      563.15     31.21 o 
  11   0   1        8.44       10.43      5.00 o 
 -13   1   1       70.84       71.59      8.67 o 
 -12   1   1      156.39      153.74      5.21 o 
 -11   1   1      263.30      277.80      5.51 o 
 -10   1   1       15.28       11.91      3.81 o 
  -9   1   1      724.44      688.41     12.87 o 
  -8   1   1      268.15      255.17      6.21 o 
  -7   1   1        8.40       12.90      4.04 o 
  -6   1   1      514.45      548.14      6.46 o 
  -5   1   1      654.14      746.65      7.70 o 
  -4   1   1     1201.12     1137.03     12.68 o 
  -3   1   1      389.78      369.00      6.60 o 
   0   1   1     2501.93     2349.99     24.44 o 
   1   1   1      726.60      628.66     17.26 o 
   2   1   1      603.11      508.89      7.91 o 
   3   1   1      364.88      355.39      6.87 o 
   4   1   1      374.03      344.62      7.10 o 
   5   1   1     1415.37     1449.85     30.34 o 
   6   1   1        0.82        0.27      2.75 o 
   7   1   1      705.58      707.42     20.11 o 
   8   1   1      433.21      428.01      9.44 o 
   9   1   1       76.36       74.11      7.24 o 
  10   1   1       13.51       10.94      4.79 o 
  11   1   1       30.52       22.63      6.90 o 
  12   1   1       19.86       21.19      7.08 o 
 -13   2   1      259.90      259.64     10.64 o 
 -12   2   1      392.98      397.34     10.60 o 
 -11   2   1      424.88      443.08      8.13 o 
 -10   2   1      118.36      125.59      4.51 o 
  -9   2   1      596.01      611.45     11.66 o 
  -8   2   1     2384.77     2374.53     42.28 o 
  -7   2   1        1.61        2.32      1.50 o 
  -6   2   1       53.97       45.51      3.31 o 
  -5   2   1     1316.19     1321.18     28.79 o 
  -4   2   1       71.52       75.43      4.19 o 
  -3   2   1        6.80        7.56      1.54 o 
  -2   2   1      423.57      402.15     13.28 o 
  -1   2   1      183.13      175.89      2.61 o 
   1   2   1     1531.01     1363.56     19.97 o 
   2   2   1      140.75      137.56      4.36 o 
   3   2   1     3785.58     3585.86     99.97 o 
   4   2   1       22.31       20.21      3.38 o 
   5   2   1      188.42      200.73      4.21 o 
   6   2   1       32.45       22.75      3.45 o 
   7   2   1      108.00      122.97      8.11 o 
   8   2   1       96.31       94.51      4.67 o 
   9   2   1       83.50       84.22      8.80 o 
  10   2   1      644.40      681.81     26.03 o 
  11   2   1      359.47      346.76     16.39 o 
  12   2   1        1.61        2.75      3.61 o 
 -13   3   1       12.42        7.62      3.80 o 
 -12   3   1        7.88        8.80      3.54 o 
 -11   3   1        0.50        0.89      2.50 o 
 -10   3   1      284.37      286.00      7.64 o 
  -9   3   1       10.69        9.25      2.52 o 
  -8   3   1      133.04      110.61      4.01 o 
  -7   3   1       17.43       14.23      3.25 o 
  -6   3   1     1497.09     1493.18     24.31 o 
  -5   3   1      624.15      681.39      9.26 o 
  -4   3   1     3689.99     3664.32     49.72 o 
  -3   3   1      202.78      212.95      5.70 o 
  -2   3   1       32.60       57.26      1.30 o 
  -1   3   1       45.78       34.17      1.15 o 
   0   3   1        3.02        4.67      0.72 o 
   1   3   1       15.00       16.58      0.97 o 
   2   3   1      868.10      905.92      8.28 o 
   3   3   1     1051.27     1025.07     17.11 o 
   4   3   1      428.46      458.73      6.13 o 
   5   3   1       81.78      103.97      5.00 o 
   6   3   1       14.84        7.97      2.86 o 
   7   3   1      407.97      441.26     18.04 o 
   8   3   1      866.55      859.74     16.30 o 
   9   3   1     3041.57     3037.42     24.95 o 
  10   3   1      688.12      714.15     26.68 o 
  11   3   1       61.27       59.07      9.53 o 
  12   3   1      138.12      140.95      8.53 o 
 -12   4   1       98.89       99.49      5.06 o 
 -11   4   1        7.42        6.62      2.17 o 
 -10   4   1       82.12       81.66      5.18 o 
  -9   4   1      280.87      283.84      5.51 o 
  -8   4   1      344.93      352.04      6.33 o 
  -7   4   1        2.61        3.68      1.32 o 
  -6   4   1      105.75       97.45      2.10 o 
  -5   4   1     1858.92     1786.18     24.07 o 
  -4   4   1     1527.45     1655.58     21.64 o 
  -3   4   1     4441.11     4376.09     52.74 o 
  -2   4   1     1235.82     1299.27     15.47 o 
  -1   4   1        1.47        1.26      0.85 o 
   0   4   1        6.28       12.83      0.91 o 
   1   4   1      843.35      763.35      9.17 o 
   2   4   1       78.51       86.81      3.18 o 
   3   4   1      876.64      858.16     15.06 o 
   4   4   1      292.49      288.77      9.36 o 
   5   4   1      203.87      186.87      4.63 o 
   6   4   1      650.85      679.06      9.70 o 
   7   4   1       64.30       58.08      5.09 o 
   8   4   1       48.00       41.52      6.36 o 
   9   4   1      906.86      945.53     20.44 o 
  10   4   1      132.17      139.28      9.38 o 
  11   4   1        9.93        9.70      5.72 o 
  12   4   1      305.34      322.16      9.74 o 
 -12   5   1       85.04       88.89      6.26 o 
 -11   5   1       93.03       84.45      6.20 o 
 -10   5   1      214.77      225.48      7.54 o 
  -9   5   1      123.90      131.66      6.44 o 
  -8   5   1        7.32        7.10      2.45 o 
  -7   5   1      620.95      623.20      9.43 o 
  -6   5   1      111.31       96.01      3.30 o 
  -5   5   1      136.03      142.90      2.82 o 
  -4   5   1     2389.63     2535.83     25.60 o 
  -3   5   1     1021.14     1059.73     12.19 o 
  -2   5   1      366.97      344.49      5.55 o 
  -1   5   1      801.27      845.91     14.91 o 
   0   5   1     3318.60     3275.47     18.76 o 
   1   5   1      761.60      773.28     10.10 o 
   2   5   1      409.32      415.22      4.95 o 
   3   5   1        2.62        7.80      1.81 o 
   4   5   1       54.19       56.32      2.66 o 
   5   5   1       53.55       53.66      2.96 o 
   6   5   1       16.26       15.72      2.93 o 
   7   5   1      284.71      282.72      7.77 o 
   8   5   1      428.99      403.95      9.57 o 
   9   5   1        1.70        1.52      2.07 o 
  10   5   1       31.71       23.99      9.57 o 
  11   5   1       48.59       49.57      5.75 o 
  12   5   1        6.12        6.41      4.52 o 
 -12   6   1        7.99        9.59      4.05 o 
 -11   6   1        2.70        3.32      2.43 o 
 -10   6   1       53.47       52.92      7.65 o 
  -9   6   1      425.49      439.13     10.63 o 
  -8   6   1        0.47        1.32      2.55 o 
  -7   6   1        0.10        1.32      0.74 o 
  -6   6   1        3.56        4.80      1.95 o 
  -5   6   1      983.39     1011.09     20.22 o 
  -4   6   1       35.06       33.02      1.67 o 
  -3   6   1      777.36      812.50     12.00 o 
  -2   6   1       81.46       83.59      1.82 o 
  -1   6   1      580.49      541.65      9.89 o 
   0   6   1       43.44       46.02      1.97 o 
   1   6   1     2719.04     2624.54     22.78 o 
   2   6   1     1569.24     1507.15     21.89 o 
   3   6   1      440.03      455.02      6.50 o 
   4   6   1      265.96      260.17      4.22 o 
   5   6   1      101.34       98.77      3.99 o 
   6   6   1       83.55       89.33      3.83 o 
   7   6   1      438.80      423.54      9.26 o 
   8   6   1       87.01       73.58      4.83 o 
   9   6   1       20.56       18.33      7.30 o 
  10   6   1       15.85       13.13      6.04 o 
  11   6   1        6.42        4.42      4.44 o 
 -12   7   1       20.38       12.84      7.02 o 
 -11   7   1        0.19        0.63      3.21 o 
 -10   7   1        2.38        1.82      2.58 o 
  -9   7   1      207.14      208.30      7.35 o 
  -8   7   1      179.91      173.17      8.29 o 
  -7   7   1      139.11      139.16      8.28 o 
  -6   7   1        7.28        4.59      1.97 o 
  -5   7   1       17.85       20.48      2.48 o 
  -4   7   1       22.70       22.83      2.13 o 
  -3   7   1      722.93      792.42      7.91 o 
  -2   7   1       37.68       39.09      1.08 o 
  -1   7   1        1.07        0.79      0.84 o 
   0   7   1      210.31      199.76      3.21 o 
   1   7   1      481.16      534.53      7.83 o 
   2   7   1     1391.23     1404.44     14.65 o 
   3   7   1        3.29        4.12      1.53 o 
   4   7   1      178.41      183.70      4.51 o 
   5   7   1       29.08       26.17      0.76 o 
   6   7   1       21.62       25.42      4.10 o 
   7   7   1       92.32       78.42      4.07 o 
   8   7   1      454.34      461.32     10.15 o 
   9   7   1        1.00        4.48      4.25 o 
  10   7   1        0.10       -0.14      2.46 o 
  11   7   1       15.68       15.42      9.37 o 
 -11   8   1      427.26      438.86     11.61 o 
 -10   8   1        8.33        5.95      2.76 o 
  -9   8   1      559.40      546.97      9.57 o 
  -8   8   1        1.21        4.01      2.72 o 
  -7   8   1      247.50      251.67     12.23 o 
  -6   8   1      263.36      237.77      5.50 o 
  -5   8   1       96.04      102.23      2.42 o 
  -4   8   1       47.37       45.17      3.20 o 
  -3   8   1      305.49      316.36      4.23 o 
  -2   8   1       81.74       73.46      1.93 o 
  -1   8   1       74.41       77.13      1.98 o 
   0   8   1       14.22       10.72      1.65 o 
   1   8   1      514.68      536.63      7.22 o 
   2   8   1       64.87       75.00      2.32 o 
   3   8   1       28.08       26.38      1.91 o 
   4   8   1      803.61      805.60     17.84 o 
   5   8   1      285.11      260.47      5.12 o 
   6   8   1      154.42      147.54      6.06 o 
   7   8   1        5.63        5.18      3.12 o 
   8   8   1       60.32       74.31      8.47 o 
   9   8   1      574.34      548.58     14.57 o 
  10   8   1       99.50      118.49     13.87 o 
  11   8   1       10.05       11.37      8.90 o 
 -11   9   1       70.70       66.53      9.73 o 
 -10   9   1      550.59      573.40     12.67 o 
  -9   9   1       66.03       63.46     13.20 o 
  -8   9   1       31.10       38.11     10.25 o 
  -7   9   1       16.08       17.28      6.36 o 
  -6   9   1       91.33       88.78      4.63 o 
  -5   9   1       15.69       13.09      3.17 o 
  -4   9   1      148.86      121.51      4.56 o 
  -3   9   1      128.58      132.46      4.37 o 
  -2   9   1       12.71       12.64      3.49 o 
  -1   9   1      293.56      324.16      6.50 o 
   0   9   1     1198.16     1175.32     53.85 o 
   1   9   1       87.73       73.69      4.50 o 
   2   9   1      235.83      238.19      4.39 o 
   3   9   1      144.29      140.99      4.28 o 
   4   9   1      105.60       88.14      2.62 o 
   5   9   1        1.18        1.69      1.61 o 
   6   9   1      108.10       99.31      5.69 o 
   7   9   1      660.60      614.53     18.18 o 
   8   9   1      509.21      485.03     21.03 o 
   9   9   1      167.47      202.46     15.77 o 
  10   9   1       85.27       70.52     47.50 o 
 -10  10   1        2.67        4.66      4.11 o 
  -9  10   1       32.97       22.38      7.60 o 
  -8  10   1      333.90      315.23     14.84 o 
  -7  10   1      120.54      127.28      5.33 o 
  -6  10   1       32.04       24.98      8.93 o 
  -5  10   1        4.87        3.32      2.12 o 
  -4  10   1       26.64       20.75      5.92 o 
  -3  10   1      682.07      677.88     16.59 o 
  -2  10   1      843.28      803.57     19.92 o 
  -1  10   1        2.13        2.91      1.05 o 
   0  10   1       78.87       71.62      2.86 o 
   1  10   1      209.14      195.87      5.83 o 
   2  10   1        2.29        1.87      1.25 o 
   3  10   1       75.09       73.68      4.47 o 
   4  10   1      221.71      224.99     10.47 o 
   5  10   1      790.44      700.02     10.09 o 
   6  10   1        9.47       10.34      7.90 o 
   7  10   1       30.41       35.21     18.93 o 
   8  10   1      489.78      494.69     22.65 o 
   9  10   1        4.66        2.44      7.44 o 
  10  10   1        0.56       -0.97      6.91 o 
 -10  11   1      149.69      152.77      9.58 o 
  -9  11   1      127.48      150.02      9.09 o 
  -8  11   1       39.62       32.04     16.04 o 
  -7  11   1       28.61       19.30      8.03 o 
  -6  11   1        0.00        2.35      2.43 o 
  -5  11   1      431.69      399.23     29.00 o 
  -4  11   1       89.58       91.14      3.85 o 
  -3  11   1     1004.00      991.40     18.11 o 
  -2  11   1     1537.85     1538.10     22.17 o 
  -1  11   1       36.99       34.48      2.92 o 
   0  11   1      466.55      465.21     11.15 o 
   1  11   1       21.20       22.99      7.93 o 
   2  11   1        2.23        2.30      2.03 o 
   3  11   1      563.59      594.57     16.34 o 
   4  11   1       78.08       58.01      6.40 o 
   5  11   1        5.77        7.28     13.34 o 
   6  11   1        5.08        3.45      5.02 o 
   7  11   1       17.58       19.53     17.00 o 
   8  11   1       18.39       16.40     22.18 o 
   9  11   1        0.48        4.92      9.30 o 
  -9  12   1        0.01        1.37      3.35 o 
  -8  12   1       14.16       18.25      9.94 o 
  -7  12   1      218.01      231.03      9.68 o 
  -6  12   1      284.97      323.93      9.78 o 
  -5  12   1      150.63      131.79      7.08 o 
  -4  12   1       21.33       18.78      5.54 o 
  -3  12   1       93.35      101.25      4.34 o 
  -2  12   1      640.86      633.53     12.11 o 
  -1  12   1       36.86       36.31      3.37 o 
   0  12   1     1026.45     1042.85     11.48 o 
   1  12   1       74.86       68.44      3.57 o 
   2  12   1        9.62        8.93      3.65 o 
   3  12   1       70.45       77.90      4.77 o 
   4  12   1      183.77      188.48     13.74 o 
   5  12   1        3.06        4.60      9.04 o 
   6  12   1      232.19      239.00     15.35 o 
   7  12   1        3.88        2.84     10.31 o 
   8  12   1       22.70       14.91     16.78 o 
  -8  13   1       41.59       25.42     12.46 o 
  -7  13   1      230.47      237.41      9.70 o 
  -6  13   1        5.77       10.66      5.14 o 
  -5  13   1        7.38        7.55      4.53 o 
  -4  13   1      362.13      374.41      9.26 o 
  -3  13   1        6.92        5.68      2.79 o 
  -2  13   1       92.54       97.37      4.77 o 
  -1  13   1        0.09       -1.18      3.63 o 
   0  13   1       42.38       35.59      5.53 o 
   1  13   1       45.36       56.76      5.52 o 
   2  13   1       43.90       47.16      4.16 o 
   3  13   1        4.06        2.02      1.96 o 
   4  13   1      123.20      134.34      7.23 o 
   5  13   1      120.33      118.29     13.87 o 
   6  13   1        9.40       12.71      6.86 o 
   7  13   1        2.22        2.92      4.38 o 
   8  13   1      376.27      412.05     12.76 o 
  -7  14   1        4.24        1.29      3.71 o 
  -6  14   1      235.12      271.52      9.76 o 
  -5  14   1       49.34       47.37     19.62 o 
  -4  14   1      195.52      214.02      7.47 o 
  -3  14   1        1.58        2.28      2.07 o 
  -2  14   1      115.60      109.80      5.91 o 
  -1  14   1        8.59        5.32      2.29 o 
   0  14   1        2.83        3.07      1.47 o 
   1  14   1        5.16        3.40      2.18 o 
   2  14   1       84.97       85.48      7.38 o 
   3  14   1       29.83       23.23      9.05 o 
   4  14   1       75.75       78.70     18.85 o 
   5  14   1        0.25        0.80      5.01 o 
   6  14   1       38.60       29.14     15.02 o 
   7  14   1        0.00        1.46      3.79 o 
  -6  15   1      349.33      393.20     12.21 o 
  -5  15   1      156.77      171.24     14.05 o 
  -4  15   1      738.66      876.08     15.63 o 
  -3  15   1       81.82       85.89     10.99 o 
  -2  15   1       21.41       17.42     14.39 o 
  -1  15   1        1.56        0.84      2.19 o 
   0  15   1        0.08        1.08      2.67 o 
   1  15   1      148.93      155.81      6.75 o 
   2  15   1       16.02       12.25      5.63 o 
   3  15   1       22.25       23.27     10.18 o 
   4  15   1       23.80       17.20      9.46 o 
   5  15   1        9.77        4.61      3.93 o 
  -4  16   1      104.30      111.17     10.09 o 
  -3  16   1       15.87        9.94     12.49 o 
  -2  16   1        3.63        5.94      6.24 o 
  -1  16   1       13.09       14.58     10.25 o 
   0  16   1       24.43       17.91     11.88 o 
   1  16   1        7.97        5.88      6.19 o 
   2  16   1       47.28       49.66     14.14 o 
   3  16   1      184.82      220.86      9.72 o 
   4  16   1       95.10      122.33      8.65 o 
 -12   0   2       50.77       64.31      6.30 o 
 -10   0   2       68.11       58.50      5.65 o 
  -8   0   2      506.85      529.25     17.04 o 
  -6   0   2     1541.27     1438.53     27.82 o 
  -4   0   2      408.94      477.57     14.54 o 
  -2   0   2      265.99      270.04      4.17 o 
   0   0   2      822.73      767.40     13.38 o 
   2   0   2       99.09       66.27      5.49 o 
   4   0   2      320.18      285.54      9.58 o 
   6   0   2     1883.09     1873.12     47.30 o 
   8   0   2       13.83       14.92     10.69 o 
  10   0   2        0.17        0.65      3.47 o 
  12   0   2       15.28       12.09      8.31 o 
 -13   1   2      219.28      233.30     13.51 o 
 -12   1   2      296.83      302.66      6.37 o 
 -11   1   2       54.71       56.50      4.61 o 
 -10   1   2       53.25       49.99      3.92 o 
  -9   1   2        1.80        1.48      1.14 o 
  -8   1   2      872.34      890.33      9.43 o 
  -7   1   2        6.26        3.72      1.24 o 
  -6   1   2        5.40        7.03      1.80 o 
  -5   1   2       58.98       67.59      1.85 o 
  -4   1   2     1412.49     1338.78     13.88 o 
  -2   1   2     1854.28     1556.57     17.17 o 
   0   1   2      158.01      128.58      2.17 o 
   2   1   2     1967.67     1775.75     38.20 o 
   3   1   2       10.09       14.07      3.79 o 
   4   1   2      103.70       78.34      4.13 o 
   5   1   2     4010.93     4116.36    224.04 o 
   6   1   2     1221.59     1188.76     19.09 o 
   7   1   2       50.82       44.63      5.23 o 
   8   1   2       25.70       24.14      7.08 o 
   9   1   2      335.84      345.38     19.00 o 
  10   1   2      117.95      124.41      6.59 o 
  11   1   2      243.93      236.49      7.09 o 
  12   1   2        0.52        3.59      3.02 o 
 -13   2   2      532.68      617.37     16.63 o 
 -12   2   2      243.69      227.24     10.63 o 
 -11   2   2      231.82      227.01      4.78 o 
 -10   2   2      117.73      123.65      3.71 o 
  -9   2   2       39.29       41.71      5.17 o 
  -8   2   2      325.33      335.74      5.01 o 
  -7   2   2      129.52      149.14      2.81 o 
  -6   2   2     1236.95     1329.63     17.06 o 
  -5   2   2      668.70      699.13     13.08 o 
  -4   2   2      151.79      163.41      2.90 o 
  -3   2   2     6658.35     6593.20    133.23 o 
  -2   2   2     1330.25     1303.32     14.13 o 
  -1   2   2     1557.92     1529.57     18.85 o 
   0   2   2     4692.13     4455.16     48.66 o 
   1   2   2     1082.46     1070.38     18.38 o 
   2   2   2     1402.42     1353.00     10.31 o 
   3   2   2     3196.52     3231.48     20.73 o 
   4   2   2       10.63       15.99      4.54 o 
   5   2   2      930.11      991.30     24.58 o 
   6   2   2      248.53      268.90     14.79 o 
   7   2   2        0.03        1.97      2.47 o 
   8   2   2       56.88       42.91      5.10 o 
   9   2   2      457.29      459.41      9.60 o 
  10   2   2      501.54      508.36     21.67 o 
  11   2   2       28.45       32.33      9.78 o 
  12   2   2        8.52        7.22      3.32 o 
 -13   3   2       54.38       45.34      7.66 o 
 -12   3   2      131.88      138.76      5.41 o 
 -11   3   2       74.97       78.89      4.94 o 
 -10   3   2      247.61      231.15      4.63 o 
  -9   3   2      355.48      343.93      6.02 o 
  -8   3   2       26.89       29.21      2.14 o 
  -7   3   2       18.67       18.27      1.80 o 
  -6   3   2      761.99      758.89      8.52 o 
  -5   3   2      223.23      211.74      4.32 o 
  -4   3   2      199.84      183.16      3.72 o 
  -3   3   2        6.98        6.80      1.04 o 
  -2   3   2       90.29       85.73      1.52 o 
  -1   3   2       49.86       49.56      1.35 o 
   0   3   2     2719.92     2553.47     20.88 o 
   1   3   2     1115.16     1023.83     13.89 o 
   2   3   2     3019.70     2722.91     35.42 o 
   3   3   2      490.85      456.22     11.84 o 
   4   3   2      112.68      109.06      4.50 o 
   5   3   2      373.86      380.80      8.02 o 
   6   3   2      586.10      651.00     11.79 o 
   7   3   2      100.50      108.45      5.00 o 
   8   3   2      632.11      661.86     15.66 o 
   9   3   2        3.50        2.64      3.23 o 
  10   3   2       80.26       76.13      9.75 o 
  11   3   2      400.40      417.70     11.58 o 
  12   3   2      104.79      131.73      7.29 o 
 -13   4   2        7.28        5.55      4.17 o 
 -12   4   2        7.49        5.29      3.75 o 
 -11   4   2       15.38       11.98      4.08 o 
 -10   4   2       19.54       13.14      3.96 o 
  -9   4   2        1.09        1.23      0.92 o 
  -8   4   2       27.71       28.50      1.87 o 
  -7   4   2       47.88       43.32      2.63 o 
  -6   4   2     1771.95     1739.86     15.56 o 
  -5   4   2       68.04       75.37      3.00 o 
  -4   4   2       11.12       24.48      2.28 o 
  -3   4   2      616.36      609.38     11.16 o 
  -2   4   2       68.51       62.34      1.50 o 
  -1   4   2     3730.92     3414.35     34.87 o 
   0   4   2      392.04      378.13      8.93 o 
   1   4   2      865.85      885.33     25.15 o 
   2   4   2      138.56      125.62      2.96 o 
   3   4   2     1126.76     1201.77     16.89 o 
   4   4   2     1424.70     1469.88     25.85 o 
   5   4   2       21.78       21.50      2.52 o 
   6   4   2       22.73       28.69      3.37 o 
   7   4   2        5.11        4.61      2.67 o 
   8   4   2      164.54      154.93      8.78 o 
   9   4   2      335.62      324.49     10.27 o 
  10   4   2        8.79        6.83      3.72 o 
  11   4   2        0.23        2.75      2.81 o 
  12   4   2        7.75        6.79      4.03 o 
 -12   5   2       11.22       11.51      4.82 o 
 -11   5   2        2.16        1.75      1.21 o 
 -10   5   2      356.09      341.72      8.29 o 
  -9   5   2       47.97       43.70      4.66 o 
  -8   5   2      302.74      307.44      5.84 o 
  -7   5   2       70.59       66.40      2.02 o 
  -6   5   2      508.41      523.76     17.96 o 
  -5   5   2       61.78       56.19      3.36 o 
  -4   5   2     1690.03     1723.00     13.31 o 
  -3   5   2      610.79      616.35      9.55 o 
  -2   5   2        0.68        1.01      0.68 o 
  -1   5   2     1802.85     1730.89     21.57 o 
   0   5   2      645.83      634.14      7.79 o 
   1   5   2     7907.76     7747.74     69.14 o 
   2   5   2     4550.44     4725.86     36.39 o 
   3   5   2       68.14       52.70      2.72 o 
   4   5   2      455.52      459.79     10.97 o 
   5   5   2        8.65        5.30      1.90 o 
   6   5   2        0.46        3.10      2.25 o 
   7   5   2     1074.39     1122.97     36.84 o 
   8   5   2       60.34       58.02      6.11 o 
   9   5   2      114.36      105.87      4.99 o 
  10   5   2       13.97        7.15      3.58 o 
  11   5   2       13.42       10.56      6.14 o 
 -12   6   2       56.29       51.58     10.21 o 
 -11   6   2       28.87       21.90      7.54 o 
 -10   6   2       15.32       14.93      5.06 o 
  -9   6   2       19.88       22.09      5.15 o 
  -8   6   2      348.10      326.62      9.48 o 
  -7   6   2       46.45       49.44      4.10 o 
  -6   6   2      154.44      133.35      4.99 o 
  -5   6   2        7.96        9.58      3.30 o 
  -4   6   2      144.15      155.95      4.35 o 
  -3   6   2      546.68      551.51     11.27 o 
  -2   6   2      799.43      812.68      8.89 o 
  -1   6   2       25.54       20.59      1.57 o 
   0   6   2      391.36      410.07      8.67 o 
   1   6   2        3.38        3.92      0.76 o 
   2   6   2        0.00        2.03      0.96 o 
   3   6   2      150.48      188.73      4.09 o 
   4   6   2     1668.53     1595.59     20.63 o 
   5   6   2      472.27      471.75     14.21 o 
   6   6   2        2.86        4.51      3.71 o 
   7   6   2      129.04      122.01      4.64 o 
   8   6   2       44.75       36.22      7.73 o 
   9   6   2       84.69       98.30      6.71 o 
  10   6   2        0.31        2.05      2.37 o 
  11   6   2        2.86        3.60      2.71 o 
 -12   7   2        0.19        1.72      2.18 o 
 -11   7   2       32.57       16.41      6.66 o 
 -10   7   2      465.75      520.94     11.51 o 
  -9   7   2       16.33       13.64      4.21 o 
  -8   7   2       33.60       29.79      8.67 o 
  -7   7   2      215.75      208.27      6.07 o 
  -6   7   2      118.34      110.68      4.33 o 
  -5   7   2       55.72       60.55      3.28 o 
  -4   7   2       58.38       52.77      1.76 o 
  -3   7   2      596.51      591.40      7.96 o 
  -2   7   2       15.19       18.14      1.89 o 
  -1   7   2      231.14      229.08      3.36 o 
   0   7   2      125.06      131.06      2.84 o 
   1   7   2     1063.53     1204.37     14.22 o 
   2   7   2      127.21      123.40      2.29 o 
   3   7   2       61.19       74.48      1.85 o 
   4   7   2       23.24       28.32      2.05 o 
   5   7   2        1.34        1.12      1.30 o 
   6   7   2      125.56      127.48      4.33 o 
   7   7   2     1527.91     1528.25     20.56 o 
   8   7   2        6.32        3.95      3.38 o 
   9   7   2        4.95        1.37      3.27 o 
  10   7   2      218.19      236.08     15.79 o 
  11   7   2        1.91        2.06      3.90 o 
 -11   8   2       52.40       51.64      6.07 o 
 -10   8   2       72.92       71.97      6.40 o 
  -9   8   2      114.00       97.64      4.85 o 
  -8   8   2       95.91      100.52      5.53 o 
  -7   8   2       11.68       11.33      4.23 o 
  -6   8   2      106.00       85.95      4.60 o 
  -5   8   2       28.16       38.94      5.19 o 
  -4   8   2     1373.85     1318.99     15.36 o 
  -3   8   2     1068.65     1011.20     13.33 o 
  -2   8   2       17.73       15.66      2.04 o 
  -1   8   2        6.96        5.28      2.18 o 
   0   8   2       43.30       31.87      2.20 o 
   1   8   2        2.03        2.23      1.83 o 
   2   8   2       31.95       37.31      3.28 o 
   3   8   2       27.45       27.51      2.86 o 
   4   8   2      256.25      262.68      7.88 o 
   5   8   2       21.06       21.95      6.72 o 
   6   8   2      530.78      518.33     11.95 o 
   7   8   2      162.85      186.07      5.56 o 
   8   8   2      353.70      387.52     29.43 o 
   9   8   2      747.52      729.90     23.83 o 
  10   8   2        4.07        3.99      7.35 o 
 -11   9   2      223.86      241.38     11.88 o 
 -10   9   2        0.06        1.91      1.88 o 
  -9   9   2       13.38       11.17      4.32 o 
  -8   9   2        8.15        9.75      2.95 o 
  -7   9   2      250.06      245.40      6.97 o 
  -6   9   2      130.13      126.55      5.47 o 
  -5   9   2      223.86      218.14      3.82 o 
  -4   9   2       12.51        9.15      2.98 o 
  -3   9   2      457.90      441.41      9.30 o 
  -2   9   2        2.11        1.11      0.71 o 
  -1   9   2        0.86        1.45      2.19 o 
   0   9   2      107.81      117.79      5.61 o 
   1   9   2      345.49      358.90      7.06 o 
   2   9   2      156.25      150.77      3.57 o 
   3   9   2       71.73       70.29      2.54 o 
   4   9   2        0.27        1.11      1.75 o 
   5   9   2      342.15      354.91      9.05 o 
   6   9   2       86.56       65.96      5.63 o 
   7   9   2      312.14      294.41     18.59 o 
   8   9   2      285.08      305.21     18.88 o 
   9   9   2      122.29      111.83     29.09 o 
  10   9   2      215.38      240.85     23.49 o 
 -10  10   2        8.65       10.19      4.84 o 
  -9  10   2       30.43       19.92      6.61 o 
  -8  10   2       60.41       51.29      5.60 o 
  -7  10   2       83.48       81.76      6.48 o 
  -6  10   2      152.64      163.91      6.36 o 
  -5  10   2        1.32        1.03      2.90 o 
  -4  10   2       31.77       32.76      5.47 o 
  -3  10   2      174.91      177.75      3.65 o 
  -2  10   2      370.90      353.02      7.52 o 
  -1  10   2      166.27      174.78      5.33 o 
   0  10   2      288.00      278.44      7.95 o 
   1  10   2      141.17      155.64      6.65 o 
   2  10   2        0.42        0.81      3.36 o 
   3  10   2        3.89        6.83      4.48 o 
   4  10   2      319.37      322.85      8.82 o 
   5  10   2        0.97       -0.12      3.77 o 
   6  10   2       21.93       36.46     16.68 o 
   7  10   2      184.89      190.60     22.32 o 
   8  10   2        7.00        2.62      6.70 o 
   9  10   2       19.88        9.08     12.09 o 
 -10  11   2        9.41        5.78      3.68 o 
  -9  11   2        0.07        2.44      2.28 o 
  -8  11   2       48.26       50.09      7.25 o 
  -7  11   2      116.08      126.93      8.52 o 
  -6  11   2        1.13        0.86      1.90 o 
  -5  11   2       10.49       10.02      4.35 o 
  -4  11   2       19.16       16.41      3.71 o 
  -3  11   2      187.78      199.09      7.40 o 
  -2  11   2     1180.57     1194.76     16.01 o 
  -1  11   2       52.59       49.44      3.05 o 
   0  11   2     3545.61     3517.10     95.62 o 
   1  11   2       78.02       99.52      8.02 o 
   2  11   2        1.48        0.97      2.42 o 
   3  11   2       27.48       12.31      7.75 o 
   4  11   2      584.12      616.41     32.92 o 
   5  11   2      223.94      194.52     13.57 o 
   6  11   2      314.10      277.01     15.28 o 
   7  11   2        2.45        1.05      7.04 o 
   8  11   2       14.90       10.11     13.41 o 
   9  11   2       12.04       11.06     10.38 o 
  -9  12   2       12.59       12.55      5.90 o 
  -8  12   2       46.16       34.34     11.76 o 
  -7  12   2       23.30       13.52      9.49 o 
  -6  12   2       14.57       13.80      7.01 o 
  -5  12   2      447.83      454.10     10.18 o 
  -4  12   2        2.03        3.52      2.78 o 
  -3  12   2       89.79       95.63      3.54 o 
  -2  12   2      240.70      225.21      6.80 o 
  -1  12   2      278.31      292.67     12.02 o 
   0  12   2      409.21      412.54      9.25 o 
   1  12   2        0.01        1.42      2.63 o 
   2  12   2      123.03      102.65      7.01 o 
   3  12   2      132.33      133.71      7.60 o 
   4  12   2      406.75      387.24     18.50 o 
   5  12   2      101.53      102.83     12.56 o 
   6  12   2      138.45      154.79     15.24 o 
   7  12   2        1.13        0.34      6.14 o 
   8  12   2        1.77        1.80      7.04 o 
  -8  13   2        0.33        0.77      2.30 o 
  -7  13   2      132.80      134.78      9.05 o 
  -6  13   2        0.00       -1.96      3.79 o 
  -5  13   2        6.98        7.61      5.63 o 
  -4  13   2       52.96       45.09      5.50 o 
  -3  13   2       42.45       45.20      4.50 o 
  -2  13   2      132.52      130.93      7.20 o 
  -1  13   2      445.99      445.59      8.36 o 
   0  13   2       44.35       35.37      4.47 o 
   1  13   2       12.68       11.20      4.71 o 
   2  13   2      125.66      125.44      5.01 o 
   3  13   2      109.50      110.87     11.18 o 
   4  13   2        1.90        2.67      5.19 o 
   5  13   2      523.07      527.87     21.48 o 
   6  13   2        2.63        3.43      5.79 o 
   7  13   2      115.61      107.94     34.94 o 
  -7  14   2        2.24        2.81      3.72 o 
  -6  14   2       26.37       26.82     15.35 o 
  -5  14   2      170.40      182.58      8.18 o 
  -4  14   2       17.39       15.66      6.83 o 
  -3  14   2      161.74      175.96     11.97 o 
  -2  14   2        0.88        1.31      2.07 o 
  -1  14   2      270.72      268.84      8.60 o 
   0  14   2      112.60      114.82      4.97 o 
   1  14   2      134.31      139.24      5.71 o 
   2  14   2       14.06       17.08      5.65 o 
   3  14   2      307.52      298.30     12.21 o 
   4  14   2        7.59        5.69      3.84 o 
   5  14   2      168.05      163.15      8.14 o 
   6  14   2       33.35       31.14     19.33 o 
  -6  15   2       86.03      103.81     13.75 o 
  -5  15   2        2.33        1.30      3.59 o 
  -4  15   2       40.19       37.11     27.46 o 
  -3  15   2        9.08        6.14      5.31 o 
  -2  15   2        1.96        4.59      7.31 o 
  -1  15   2        9.13        4.90      3.40 o 
   0  15   2        0.00        2.38      2.72 o 
   1  15   2       20.72       35.28      5.58 o 
   2  15   2       68.35       82.45      5.79 o 
   3  15   2       84.95       92.30      7.66 o 
   4  15   2        6.11        6.03      5.00 o 
   5  15   2      176.78      200.59      9.33 o 
  -4  16   2       29.50       17.45     12.26 o 
  -3  16   2        1.44       -1.61      7.72 o 
  -2  16   2        4.59        5.25      6.46 o 
  -1  16   2        9.56        6.81      6.85 o 
   0  16   2       15.04       13.35      8.64 o 
   1  16   2       70.78       60.12      7.18 o 
   2  16   2       90.52       84.25      9.50 o 
   3  16   2      144.15      165.63     19.51 o 
 -13   0   3      149.73      168.32     13.86 o 
 -11   0   3      187.26      191.24      8.51 o 
  -9   0   3      410.42      401.59     10.94 o 
  -7   0   3      425.67      455.87     13.76 o 
  -5   0   3     3852.25     3745.34     43.89 o 
  -1   0   3      521.47      478.87      6.73 o 
   1   0   3     1146.28     1135.36     15.15 o 
   3   0   3     4018.90     4206.30    201.12 o 
   5   0   3      233.26      230.33     32.13 o 
   7   0   3       42.71       46.96     10.86 o 
   9   0   3       32.34       41.83     16.75 o 
  11   0   3       59.07       66.62      6.37 o 
 -13   1   3        8.77        8.55      3.95 o 
 -12   1   3        6.27        8.56      3.18 o 
 -11   1   3       31.87       26.22      6.29 o 
 -10   1   3       25.83       29.84      3.74 o 
  -9   1   3      899.06      982.79     13.06 o 
  -8   1   3        5.72        6.98      1.97 o 
  -7   1   3       12.44       11.43      2.16 o 
  -6   1   3      860.53      876.23     15.79 o 
  -5   1   3      967.41     1021.41     17.49 o 
  -4   1   3     5719.65     5387.60     74.63 o 
  -1   1   3      275.49      297.27      4.17 o 
   0   1   3      978.62      940.70     14.02 o 
   1   1   3     2805.44     2457.90     19.45 o 
   2   1   3      238.46      238.61      5.79 o 
   3   1   3     2616.57     2629.20     28.31 o 
   4   1   3       34.61       35.88      5.97 o 
   5   1   3     1086.09     1147.20     18.19 o 
   6   1   3       15.38       19.22      5.84 o 
   7   1   3        6.49        7.20      4.72 o 
   8   1   3       64.64       62.40      6.04 o 
   9   1   3        5.55        8.22      3.61 o 
  10   1   3       87.90       75.51      6.72 o 
  11   1   3       47.24       44.42     14.44 o 
  12   1   3        7.15        6.13      3.79 o 
 -13   2   3        8.04        6.56      4.87 o 
 -12   2   3       10.20        8.26      3.10 o 
 -11   2   3      340.18      338.98      5.46 o 
 -10   2   3       19.29       20.27      4.33 o 
  -9   2   3       90.41       93.49      3.11 o 
  -8   2   3      325.43      375.11      6.29 o 
  -7   2   3       99.79      106.35      2.42 o 
  -6   2   3      411.20      447.21      6.92 o 
  -5   2   3      546.03      516.96      5.25 o 
  -4   2   3     6190.30     6244.00     51.58 o 
   0   2   3     2510.72     2461.89     12.04 o 
   1   2   3     1044.72     1003.44      9.73 o 
   2   2   3      663.25      625.91      7.82 o 
   3   2   3      505.54      548.10      9.11 o 
   4   2   3      190.86      234.74     10.58 o 
   5   2   3      943.48      933.45     18.57 o 
   6   2   3      584.65      604.39     12.04 o 
   7   2   3      279.63      322.68     10.22 o 
   8   2   3       38.30       38.71     13.42 o 
   9   2   3        5.10        3.65      3.04 o 
  10   2   3      445.45      436.76      9.98 o 
  11   2   3       68.10       65.31      4.86 o 
  12   2   3       19.23       14.36      7.88 o 
 -13   3   3       27.12       24.48      8.54 o 
 -12   3   3        8.43        4.39      2.66 o 
 -11   3   3      368.90      403.84     11.55 o 
 -10   3   3        1.69        2.56      1.92 o 
  -9   3   3      246.83      232.01      4.62 o 
  -8   3   3       73.18       68.38      2.69 o 
  -7   3   3      416.69      441.46      5.52 o 
  -6   3   3     1644.71     1746.36     26.01 o 
  -5   3   3     1274.87     1393.89     29.66 o 
  -4   3   3     1431.55     1426.20     20.98 o 
  -3   3   3       47.29       49.07      1.13 o 
  -2   3   3     1572.95     1523.46     19.39 o 
   0   3   3     1797.76     1584.99      9.60 o 
   1   3   3      568.69      605.30      8.66 o 
   2   3   3        1.32        2.25      1.60 o 
   3   3   3      265.32      244.56      6.12 o 
   4   3   3      281.26      286.90      6.87 o 
   5   3   3        9.82       14.05      4.00 o 
   6   3   3      156.57      141.41      7.75 o 
   7   3   3       53.60       47.25      5.31 o 
   8   3   3      154.41      135.57      7.07 o 
   9   3   3      199.54      208.76      9.60 o 
  10   3   3       32.02       28.69      9.41 o 
  11   3   3       58.85       61.50     11.79 o 
 -13   4   3        7.19        4.04      2.90 o 
 -12   4   3       25.26       17.59      7.17 o 
 -11   4   3      246.77      296.77      8.21 o 
 -10   4   3        2.55        1.03      2.17 o 
  -9   4   3        0.47        1.10      1.31 o 
  -8   4   3       44.36       53.13      3.00 o 
  -7   4   3      732.54      769.44     16.19 o 
  -6   4   3      583.93      583.42     11.45 o 
  -5   4   3        5.72        7.49      2.98 o 
  -4   4   3      684.43      678.49      9.66 o 
  -3   4   3     2527.13     2505.91     31.94 o 
  -2   4   3      386.59      374.32      8.28 o 
  -1   4   3     4635.39     4482.44     42.12 o 
   0   4   3      914.20      800.50      7.79 o 
   1   4   3       30.79       34.12      2.72 o 
   2   4   3     1702.34     1604.16     38.89 o 
   3   4   3      373.24      389.92      5.85 o 
   4   4   3        5.43        8.44      4.78 o 
   5   4   3        4.95        5.23      2.32 o 
   6   4   3      355.18      344.10     11.25 o 
   7   4   3        0.31        2.41      2.36 o 
   8   4   3       15.07       13.58      5.77 o 
   9   4   3       29.72       33.49      9.23 o 
  10   4   3        1.75        1.95      3.04 o 
  11   4   3       38.15       48.13      7.37 o 
 -13   5   3       13.97        9.13      3.73 o 
 -12   5   3       40.96       33.56     10.89 o 
 -11   5   3       52.62       53.18      6.19 o 
 -10   5   3      205.94      201.37      8.07 o 
  -9   5   3       21.31       15.63      4.78 o 
  -8   5   3       59.74       69.37      6.36 o 
  -7   5   3       61.49       56.33      4.65 o 
  -6   5   3        0.27        1.51      1.79 o 
  -5   5   3      968.43     1046.92     20.97 o 
  -4   5   3      202.78      244.64      2.00 o 
  -3   5   3      907.12      937.33     10.83 o 
  -2   5   3      981.96      940.14      6.31 o 
  -1   5   3     6824.07     7088.56     68.65 o 
   0   5   3     4448.52     4412.51     46.59 o 
   1   5   3       23.30       32.27      2.35 o 
   2   5   3     1329.58     1424.11     15.98 o 
   3   5   3      964.74      928.27     18.71 o 
   4   5   3      553.16      575.94     13.98 o 
   5   5   3       11.41       15.19      2.26 o 
   6   5   3      948.82     1006.41     22.99 o 
   7   5   3      157.88      156.70      7.68 o 
   8   5   3       88.52       80.02      7.07 o 
   9   5   3        2.43        0.86      2.03 o 
  10   5   3       79.32       80.18      9.29 o 
  11   5   3       35.67       22.93     10.42 o 
 -12   6   3        0.87        1.85      2.12 o 
 -11   6   3       41.55       32.44      4.89 o 
 -10   6   3       28.13       21.76      7.18 o 
  -9   6   3        7.02        5.66      2.46 o 
  -8   6   3       12.39       15.99      4.80 o 
  -7   6   3      168.93      159.32      4.33 o 
  -6   6   3        0.28        0.92      1.59 o 
  -5   6   3       75.89       76.77      3.82 o 
  -4   6   3       12.64       14.95      5.59 o 
  -3   6   3      136.38      148.94      2.25 o 
  -2   6   3      699.22      787.26     14.41 o 
  -1   6   3     1016.22     1091.84      8.82 o 
   0   6   3      165.71      172.98      5.34 o 
   1   6   3     6069.09     6749.94     59.13 o 
   2   6   3       26.74       32.16      3.42 o 
   3   6   3      379.70      396.14      8.37 o 
   4   6   3      185.97      176.48      4.40 o 
   5   6   3       99.88      100.83      4.41 o 
   6   6   3        0.07        2.03      2.77 o 
   7   6   3      249.76      255.55      6.21 o 
   8   6   3        0.81        1.51      2.05 o 
   9   6   3       92.71       86.34      6.24 o 
  10   6   3       42.50       42.88      5.82 o 
  11   6   3       25.29       24.27     13.22 o 
 -12   7   3       29.59       21.94      9.69 o 
 -11   7   3       68.95       70.11      8.43 o 
 -10   7   3      141.27      146.73      6.79 o 
  -9   7   3       22.76       21.95      8.04 o 
  -8   7   3        0.44        1.44      1.87 o 
  -7   7   3       93.86      115.65      5.12 o 
  -6   7   3      185.98      187.11      6.23 o 
  -5   7   3      506.56      541.28     10.47 o 
  -4   7   3      328.00      328.47      8.47 o 
  -3   7   3       85.95       75.93      2.28 o 
  -2   7   3      327.92      350.35      5.27 o 
  -1   7   3      294.60      298.46      4.19 o 
   0   7   3     1049.94     1100.28     18.72 o 
   1   7   3      163.03      190.06      5.06 o 
   2   7   3        8.56       14.88      2.81 o 
   3   7   3      511.83      563.20      9.65 o 
   4   7   3        1.43        3.91      1.52 o 
   5   7   3      153.25      146.74      4.87 o 
   6   7   3       37.14       43.46      4.80 o 
   7   7   3      579.26      598.12     14.99 o 
   8   7   3        1.76        1.39      3.35 o 
   9   7   3       10.06        6.67      9.80 o 
  10   7   3      215.19      211.05     14.65 o 
 -12   8   3        0.11        2.13      2.38 o 
 -11   8   3        2.83        2.56      2.33 o 
 -10   8   3        1.02        3.42      1.72 o 
  -9   8   3       69.18       76.26      4.51 o 
  -8   8   3      853.61      895.59     27.46 o 
  -7   8   3       41.90       39.99      3.55 o 
  -6   8   3      396.36      406.25      9.68 o 
  -5   8   3      781.25      755.37     22.94 o 
  -4   8   3      407.49      416.46      5.50 o 
  -3   8   3        7.97        6.40      2.28 o 
  -2   8   3      864.79      852.65     11.09 o 
  -1   8   3       30.25       37.79      2.54 o 
   0   8   3        0.49        0.51      1.01 o 
   1   8   3     1112.43     1144.61     20.50 o 
   2   8   3       94.99       82.82      4.29 o 
   3   8   3        0.07        0.42      0.49 o 
   4   8   3      323.74      315.48     14.88 o 
   5   8   3      131.42      150.01      4.55 o 
   6   8   3       15.63       15.96      6.25 o 
   7   8   3      461.01      442.61     13.92 o 
   8   8   3      325.48      354.18     18.52 o 
   9   8   3      333.05      357.90     19.41 o 
  10   8   3      246.10      260.11     19.26 o 
 -11   9   3        0.59       -0.37      1.99 o 
 -10   9   3      170.07      171.95      6.99 o 
  -9   9   3       44.61       42.43     13.55 o 
  -8   9   3       40.56       51.11      6.71 o 
  -7   9   3       11.54       14.59      5.18 o 
  -6   9   3      788.27      792.56     14.81 o 
  -5   9   3      986.01      973.95     19.46 o 
  -4   9   3      961.95     1004.52     16.53 o 
  -3   9   3      157.29      157.25      2.37 o 
  -2   9   3      101.50      106.69      4.09 o 
  -1   9   3      343.40      342.17      6.85 o 
   0   9   3      355.19      342.81     14.52 o 
   1   9   3      123.62      103.04      7.57 o 
   2   9   3      198.05      193.11     14.63 o 
   3   9   3      236.37      234.77     10.04 o 
   4   9   3       45.36       40.75      4.87 o 
   5   9   3       77.47       64.54      7.33 o 
   6   9   3      343.84      337.78     13.14 o 
   7   9   3      159.73      173.53     16.28 o 
   8   9   3      148.94      157.22     17.71 o 
   9   9   3       68.40       45.98     42.11 o 
  10   9   3       35.39       29.21     18.96 o 
 -11  10   3        2.79        3.46      2.91 o 
 -10  10   3        4.34        2.53      2.67 o 
  -9  10   3        7.42        6.20      2.80 o 
  -8  10   3        0.12        0.25      1.76 o 
  -7  10   3       42.27       38.47      6.03 o 
  -6  10   3       10.10       10.08      3.03 o 
  -5  10   3      489.79      450.22     11.48 o 
  -4  10   3     1336.68     1278.45     27.57 o 
  -3  10   3     1769.26     1830.45     26.63 o 
  -2  10   3       89.69       85.88      5.03 o 
  -1  10   3      149.84      161.70      4.52 o 
   0  10   3      127.97      116.26      4.30 o 
   1  10   3       13.75        9.51      4.38 o 
   2  10   3        5.63        5.61      4.49 o 
   3  10   3       10.79        9.22      4.35 o 
   4  10   3      343.47      335.76     12.02 o 
   5  10   3      120.55      120.68      8.54 o 
   6  10   3        5.01        6.23     10.78 o 
   7  10   3        0.28        5.05      6.86 o 
   8  10   3        0.39        2.95      3.51 o 
   9  10   3       26.72       18.82     14.23 o 
 -10  11   3       18.64       16.69      8.65 o 
  -9  11   3       12.82       11.33      5.04 o 
  -8  11   3        0.86        1.09      2.47 o 
  -7  11   3       39.07       38.59      5.22 o 
  -6  11   3       29.22       25.01      7.17 o 
  -5  11   3      619.09      662.06     10.73 o 
  -4  11   3      235.35      239.11      6.52 o 
  -3  11   3      435.06      420.89     11.42 o 
  -2  11   3     1499.07     1529.02     31.90 o 
  -1  11   3      124.00       97.29      7.44 o 
   0  11   3      323.95      322.46     11.76 o 
   1  11   3       46.24       46.64      6.53 o 
   2  11   3       93.21       94.18      9.89 o 
   3  11   3       87.68      108.42      8.30 o 
   4  11   3        2.24        2.06      3.31 o 
   5  11   3       50.57       32.73     18.13 o 
   6  11   3        0.00       -0.41      8.47 o 
   7  11   3      150.73      140.20     12.12 o 
   8  11   3       46.37       46.96     33.82 o 
  -9  12   3        0.49        1.90      2.77 o 
  -8  12   3        0.57        2.52      2.80 o 
  -7  12   3       45.86       39.99     11.63 o 
  -6  12   3        6.79        5.79      3.00 o 
  -5  12   3      533.69      540.32     11.79 o 
  -4  12   3       38.88       36.50      5.57 o 
  -3  12   3      852.15      906.33     15.10 o 
  -2  12   3     2574.54     2811.09     40.36 o 
  -1  12   3      175.18      163.58      7.18 o 
   0  12   3      159.65      172.75      8.46 o 
   1  12   3        0.60       -0.45      3.84 o 
   2  12   3      346.49      336.29     12.14 o 
   3  12   3      458.15      426.50     13.22 o 
   4  12   3       48.79       43.01     11.45 o 
   5  12   3       28.20       23.02     19.65 o 
   6  12   3      144.86      165.98     14.81 o 
   7  12   3        0.74       -0.54      9.95 o 
   8  12   3       55.97       49.51     41.00 o 
  -8  13   3        0.10        1.41      2.36 o 
  -7  13   3       99.30      103.07      9.24 o 
  -6  13   3       95.40       96.84      4.84 o 
  -5  13   3        0.33        0.07      1.82 o 
  -4  13   3      341.84      350.99     13.89 o 
  -3  13   3      330.61      320.00     10.85 o 
  -2  13   3      669.15      710.31     16.44 o 
  -1  13   3        9.95        9.63      4.07 o 
   0  13   3       24.97       23.66      9.00 o 
   1  13   3      102.73       96.68      6.03 o 
   2  13   3        8.47        4.96      3.97 o 
   3  13   3      147.13      139.29     10.89 o 
   4  13   3       67.67       58.63     33.66 o 
   5  13   3       44.26       24.61     21.39 o 
   6  13   3       56.37       54.23     32.34 o 
   7  13   3        0.06        0.75     11.07 o 
  -7  14   3       13.41       12.59      6.16 o 
  -6  14   3      148.09      154.40      7.43 o 
  -5  14   3       20.03       16.31     14.52 o 
  -4  14   3      159.80      170.73     12.09 o 
  -3  14   3       24.94       20.76     15.24 o 
  -2  14   3      185.02      196.57     12.28 o 
  -1  14   3      131.80      122.01      7.34 o 
   0  14   3       20.18       11.99      5.80 o 
   1  14   3       57.09       50.85      4.29 o 
   2  14   3       15.81        9.37      6.33 o 
   3  14   3        0.01        1.84      6.96 o 
   4  14   3        1.15        4.25      5.77 o 
   5  14   3       64.69       63.94     10.22 o 
   6  14   3        0.03        0.81      5.25 o 
  -6  15   3      103.95       92.18     11.46 o 
  -5  15   3      129.25      141.15     16.19 o 
  -4  15   3      138.04      143.35     13.28 o 
  -3  15   3        0.12        6.79      5.42 o 
  -2  15   3      202.62      194.64     20.12 o 
  -1  15   3      173.01      184.70     12.43 o 
   0  15   3       72.50       72.99      5.71 o 
   1  15   3      104.95      106.94      5.42 o 
   2  15   3       14.06       17.89      7.89 o 
   3  15   3       44.36       47.60      8.78 o 
   4  15   3        6.84        5.49      5.26 o 
  -4  16   3        0.33       -0.58      6.58 o 
  -3  16   3       67.61       47.87     38.31 o 
  -2  16   3       14.26        9.10      9.07 o 
  -1  16   3       82.76      114.33     11.53 o 
   0  16   3       19.45       16.90     15.90 o 
   1  16   3        2.44        3.05      3.41 o 
   2  16   3      180.27      183.71     31.05 o 
   3  16   3        0.41        0.78      3.30 o 
 -12   0   4       43.51       51.54      7.03 o 
 -10   0   4      762.26      832.25     14.42 o 
  -8   0   4      307.26      334.90     11.51 o 
  -6   0   4       12.27       14.16      2.81 o 
  -4   0   4     1779.85     1773.77     17.89 o 
   0   0   4      108.00      110.63      3.31 o 
   2   0   4    10574.99    11016.38    123.34 o 
   4   0   4      899.02      913.97     21.10 o 
   6   0   4      264.48      293.64     17.51 o 
   8   0   4      535.63      478.92     18.14 o 
  10   0   4       53.46       56.34     10.20 o 
 -13   1   4       18.68       13.86      6.99 o 
 -12   1   4       71.44       63.79      3.89 o 
 -11   1   4       35.83       26.86      6.74 o 
 -10   1   4      296.19      291.23      4.34 o 
  -9   1   4        2.28        3.87      1.45 o 
  -8   1   4      311.15      331.41      5.08 o 
  -7   1   4      173.86      181.26      3.74 o 
  -6   1   4      360.46      394.56      3.58 o 
  -5   1   4     1758.65     1898.15     19.08 o 
  -4   1   4     2061.96     1980.77     19.52 o 
  -3   1   4      111.91      110.13      1.91 o 
  -2   1   4     3137.39     2940.55     33.05 o 
  -1   1   4       11.78       11.44      1.35 o 
   0   1   4       34.49       37.68      1.78 o 
   1   1   4     5535.49     5340.28     74.54 o 
   2   1   4      576.95      605.90      9.34 o 
   3   1   4     2619.63     2610.53     36.69 o 
   4   1   4     1144.06     1217.58     38.55 o 
   5   1   4       16.71       20.57      9.30 o 
   6   1   4        1.59        5.05      5.18 o 
   7   1   4      128.44      112.30     17.84 o 
   8   1   4      967.55      936.24     14.26 o 
   9   1   4       63.12       55.77      9.46 o 
  10   1   4        0.00        1.02      3.61 o 
  11   1   4        0.13        1.05      2.36 o 
 -13   2   4        4.92        4.21      3.20 o 
 -12   2   4      117.69      121.29      5.07 o 
 -11   2   4        2.82        1.62      1.78 o 
 -10   2   4       14.76       18.01      5.58 o 
  -9   2   4        9.97        9.80      2.82 o 
  -8   2   4      528.57      514.65      6.12 o 
  -7   2   4     1737.48     1701.29     35.11 o 
  -6   2   4     1019.28     1051.34     11.14 o 
  -5   2   4       56.44       74.41      4.88 o 
  -4   2   4       17.88       21.11      1.13 o 
  -3   2   4      215.59      239.94      3.29 o 
  -2   2   4     1104.95     1116.12      6.17 o 
  -1   2   4     1658.44     1612.47     17.44 o 
   0   2   4      143.73      150.64      3.44 o 
   1   2   4      864.63      838.10     14.02 o 
   2   2   4     1401.38     1326.08     19.54 o 
   3   2   4      279.82      250.71     15.23 o 
   4   2   4       95.59      103.69     11.68 o 
   5   2   4      454.84      449.75     13.13 o 
   6   2   4      697.88      630.93     16.05 o 
   7   2   4        3.99        6.10      2.58 o 
   8   2   4      892.76      887.63     17.16 o 
   9   2   4      100.83       97.30      6.69 o 
  10   2   4      162.79      158.66      7.43 o 
  11   2   4        0.05        2.12      3.89 o 
 -13   3   4      143.11      140.36      5.82 o 
 -12   3   4       74.00       77.26      5.51 o 
 -11   3   4      192.41      192.06      6.34 o 
 -10   3   4      101.87      105.46      5.55 o 
  -9   3   4      217.38      229.63      5.19 o 
  -8   3   4      695.37      735.52     12.47 o 
  -7   3   4      153.58      131.81      2.90 o 
  -6   3   4     1203.95     1212.19     13.63 o 
  -5   3   4      483.63      545.81      9.83 o 
  -4   3   4      283.44      268.89      4.66 o 
  -3   3   4     2131.03     1985.25     17.51 o 
  -2   3   4      274.63      234.46      3.62 o 
  -1   3   4      651.24      603.96      6.28 o 
   0   3   4     1364.79     1336.37     15.26 o 
   1   3   4      184.85      179.00      4.58 o 
   2   3   4       74.12       79.94      3.79 o 
   3   3   4      242.19      260.27      9.17 o 
   4   3   4       14.79       19.11     12.05 o 
   5   3   4       26.84       24.52      7.22 o 
   6   3   4      216.75      199.68     10.01 o 
   7   3   4      957.52      990.08     28.24 o 
   8   3   4      102.04      107.50     11.62 o 
   9   3   4      781.60      806.80     13.45 o 
  10   3   4       76.60       67.35     15.51 o 
  11   3   4        0.01        1.64      3.17 o 
 -13   4   4       30.30       18.15      8.57 o 
 -12   4   4      159.38      164.29      5.77 o 
 -11   4   4      149.92      133.06      5.05 o 
 -10   4   4       70.00       62.01      4.20 o 
  -9   4   4      971.20      956.15     22.73 o 
  -8   4   4       12.35       16.01      2.22 o 
  -7   4   4      643.13      688.27      9.00 o 
  -6   4   4      930.87      990.50     16.29 o 
  -5   4   4      353.17      360.82      9.48 o 
  -4   4   4      136.07      128.04      6.60 o 
  -3   4   4       27.47       35.98      1.55 o 
  -2   4   4       18.96       19.38      1.63 o 
  -1   4   4     2591.62     2480.90     24.62 o 
   0   4   4      496.08      461.56      6.84 o 
   1   4   4      880.16      925.50     15.75 o 
   2   4   4      137.32      131.48      3.23 o 
   3   4   4        0.04        1.04      1.65 o 
   4   4   4       60.81       62.92      4.48 o 
   5   4   4      799.52      769.09     18.19 o 
   6   4   4     2324.19     2292.42     66.78 o 
   7   4   4     2148.66     2097.43     36.18 o 
   8   4   4      612.71      583.46     23.70 o 
   9   4   4       49.62       64.49     10.08 o 
  10   4   4       19.28       13.18      6.34 o 
  11   4   4      116.77      109.16      6.52 o 
 -13   5   4      210.99      225.06      7.68 o 
 -12   5   4        3.94        2.54      2.18 o 
 -11   5   4       61.02       62.93      5.23 o 
 -10   5   4        8.82        6.25      2.89 o 
  -9   5   4      171.17      171.97      7.36 o 
  -8   5   4      431.33      466.14     10.66 o 
  -7   5   4       48.15       46.86      9.01 o 
  -6   5   4      121.95      123.96      3.65 o 
  -5   5   4        0.00        0.46      0.76 o 
  -4   5   4      292.57      285.94     14.27 o 
  -3   5   4      114.30      115.88      3.77 o 
  -2   5   4      418.51      414.07      5.07 o 
  -1   5   4     2102.79     2234.83     31.86 o 
   0   5   4     2442.35     2596.46     37.34 o 
   1   5   4     1734.57     1850.76     22.73 o 
   2   5   4      147.33      141.99      2.51 o 
   3   5   4      203.13      204.39      4.96 o 
   4   5   4      551.86      515.61     13.51 o 
   5   5   4        0.33        1.09      2.05 o 
   6   5   4      354.18      328.53      9.46 o 
   7   5   4      182.45      167.71      6.10 o 
   8   5   4       37.78       40.53      6.16 o 
   9   5   4      133.56      141.08      7.88 o 
  10   5   4       13.73       12.84      5.56 o 
  11   5   4       27.08       22.71     12.01 o 
 -12   6   4       13.74        7.70      3.37 o 
 -11   6   4        4.97        6.11      2.46 o 
 -10   6   4      473.43      472.29      8.70 o 
  -9   6   4        1.43        1.93      1.82 o 
  -8   6   4       26.19       25.15      7.19 o 
  -7   6   4       45.36       47.25      3.28 o 
  -6   6   4      569.51      582.33     10.85 o 
  -5   6   4      148.11      172.20      4.60 o 
  -4   6   4      182.15      189.04      3.78 o 
  -3   6   4      932.75      906.18      6.85 o 
  -2   6   4      159.83      190.19      4.54 o 
  -1   6   4     1288.00     1388.65     29.00 o 
   0   6   4        2.56        1.39      2.10 o 
   1   6   4      681.75      740.67     13.42 o 
   2   6   4        9.49        6.00      5.38 o 
   3   6   4       25.55       27.34      2.25 o 
   4   6   4     1369.47     1305.33     17.16 o 
   5   6   4      121.42      120.33      7.45 o 
   6   6   4     1205.38     1155.23     25.72 o 
   7   6   4        0.56        0.71      2.58 o 
   8   6   4      506.03      493.80     18.36 o 
   9   6   4       83.53       82.96      6.13 o 
  10   6   4        8.27        6.76      7.83 o 
 -12   7   4       15.99       12.92      5.56 o 
 -11   7   4        3.88        2.93      2.10 o 
 -10   7   4       11.60        9.73      3.50 o 
  -9   7   4        4.28        2.78      1.73 o 
  -8   7   4      257.36      254.55      6.82 o 
  -7   7   4       77.58       88.78      4.05 o 
  -6   7   4      337.45      347.40     13.25 o 
  -5   7   4        0.41        0.94      1.26 o 
  -4   7   4       10.49       10.93      1.96 o 
  -3   7   4      414.82      397.81      9.59 o 
  -2   7   4     1307.51     1280.23      9.68 o 
  -1   7   4       37.40       39.62      1.54 o 
   0   7   4      344.14      378.57      9.40 o 
   1   7   4       26.28       27.33      9.12 o 
   2   7   4       50.34       52.64      8.31 o 
   3   7   4      285.85      305.97     10.92 o 
   4   7   4      115.73      112.33      7.43 o 
   5   7   4      162.89      143.69      4.53 o 
   6   7   4     2252.79     2310.70     29.97 o 
   7   7   4      421.89      437.91     10.52 o 
   8   7   4       89.15       81.18     44.61 o 
   9   7   4       28.90       27.90     17.56 o 
  10   7   4      125.28      114.65     27.25 o 
 -12   8   4       34.84       20.56      7.31 o 
 -11   8   4       19.76       13.52      3.83 o 
 -10   8   4        0.04        2.37      1.96 o 
  -9   8   4      270.85      274.13      6.61 o 
  -8   8   4       55.84       54.11      4.32 o 
  -7   8   4       23.33       30.14      9.63 o 
  -6   8   4     1383.63     1472.92     24.07 o 
  -5   8   4       83.93       86.73      3.50 o 
  -4   8   4       13.45       14.92      1.53 o 
  -3   8   4       70.43       74.76      2.52 o 
  -2   8   4      119.67      118.76      3.68 o 
  -1   8   4       16.23       16.31      1.86 o 
   0   8   4       68.60       75.08      4.60 o 
   1   8   4       57.60       53.39      6.16 o 
   2   8   4       38.05       41.57      2.20 o 
   3   8   4      510.57      476.71     15.86 o 
   4   8   4      162.26      136.77      8.09 o 
   5   8   4       15.14        9.17      3.93 o 
   6   8   4      416.05      375.45     12.45 o 
   7   8   4      323.51      341.08     13.48 o 
   8   8   4        8.17        9.63      8.33 o 
   9   8   4       53.45       53.47     33.56 o 
  10   8   4      132.75      153.76     16.16 o 
 -11   9   4      165.85      157.66      7.23 o 
 -10   9   4      233.56      225.02      8.79 o 
  -9   9   4       10.96       12.39      4.64 o 
  -8   9   4       72.24       67.38      4.47 o 
  -7   9   4      349.99      337.40     10.33 o 
  -6   9   4      229.39      207.41      5.96 o 
  -5   9   4      342.80      344.88      7.84 o 
  -4   9   4      532.12      562.10     12.37 o 
  -3   9   4        2.14        2.54      1.64 o 
  -2   9   4      113.18       98.22      2.93 o 
  -1   9   4      616.15      568.29      6.51 o 
   0   9   4      152.15      151.15      7.20 o 
   1   9   4      254.58      253.09     19.60 o 
   2   9   4      978.40      975.76     26.89 o 
   3   9   4      394.45      368.93     14.42 o 
   4   9   4       98.49       83.71      8.76 o 
   5   9   4        3.12        1.35      3.03 o 
   6   9   4      172.28      163.82     10.29 o 
   7   9   4       85.87       96.85     13.85 o 
   8   9   4        7.78        6.57      8.87 o 
   9   9   4       74.76       68.13     38.97 o 
 -11  10   4       16.56       10.39      5.06 o 
 -10  10   4        3.35        3.08      3.35 o 
  -9  10   4       15.03       14.69      4.32 o 
  -8  10   4      162.24      154.02      5.38 o 
  -7  10   4       26.63       30.56      4.19 o 
  -6  10   4        0.06        2.79      1.61 o 
  -5  10   4      836.44      837.25     18.73 o 
  -4  10   4      462.83      485.67      8.30 o 
  -3  10   4      256.37      261.99      6.01 o 
  -2  10   4      767.14      775.29     17.72 o 
  -1  10   4      273.59      295.31      8.04 o 
   0  10   4      182.23      183.48      8.31 o 
   1  10   4      239.65      235.34      9.97 o 
   2  10   4       22.99       14.49      7.27 o 
   3  10   4      109.61       88.42      6.17 o 
   4  10   4      354.04      335.52     14.54 o 
   5  10   4      686.13      643.16     17.52 o 
   6  10   4        4.55       -6.06      8.13 o 
   7  10   4       42.59       40.97     33.18 o 
   8  10   4       12.56        9.50     16.06 o 
   9  10   4      137.02      136.82     14.38 o 
 -10  11   4      104.79       99.42      5.08 o 
  -9  11   4        0.01        1.26      2.11 o 
  -8  11   4       24.32       18.11      5.69 o 
  -7  11   4        8.85        8.54      3.10 o 
  -6  11   4       37.32       32.16      6.80 o 
  -5  11   4      129.79      127.00      5.95 o 
  -4  11   4      197.46      191.47      6.62 o 
  -3  11   4      527.13      509.85      9.41 o 
  -2  11   4       11.82        5.18      2.99 o 
  -1  11   4        9.39        9.13      2.62 o 
   0  11   4      141.67      143.50      6.87 o 
   1  11   4        6.10        6.29      3.96 o 
   2  11   4      136.44      144.04      8.63 o 
   3  11   4      222.37      199.95     15.85 o 
   4  11   4      484.85      459.68     14.34 o 
   5  11   4       43.91       33.47     17.83 o 
   6  11   4       17.74       13.46     12.03 o 
   7  11   4       38.28       25.82     19.82 o 
   8  11   4       15.10       13.03     10.67 o 
  -9  12   4        0.06       -0.41      3.57 o 
  -8  12   4       13.39       17.32      5.93 o 
  -7  12   4        2.24        3.05      2.76 o 
  -6  12   4       10.97       10.04      4.28 o 
  -5  12   4      194.25      204.37     10.00 o 
  -4  12   4        3.63        2.69      2.82 o 
  -3  12   4      106.34      115.61      4.84 o 
  -2  12   4      261.14      272.89      8.05 o 
  -1  12   4        4.15        5.91      4.66 o 
   0  12   4       24.64       27.26     12.70 o 
   1  12   4      339.91      312.43      9.86 o 
   2  12   4       54.51       34.81     19.00 o 
   3  12   4      143.74      113.72      9.87 o 
   4  12   4      129.37      126.89      8.11 o 
   5  12   4      237.71      218.48     15.87 o 
   6  12   4       63.97       56.03     46.95 o 
   7  12   4      209.31      214.26     17.66 o 
  -8  13   4      149.54      166.35      7.07 o 
  -7  13   4        1.43        0.58      3.43 o 
  -6  13   4      133.99      127.41      8.80 o 
  -5  13   4       45.21       46.81      5.36 o 
  -4  13   4       30.46       37.82     15.56 o 
  -3  13   4      577.75      603.73     15.93 o 
  -2  13   4       13.82        9.40      4.17 o 
  -1  13   4       63.74       62.54      6.54 o 
   0  13   4       18.70       17.63      8.02 o 
   1  13   4       26.37       30.01     10.86 o 
   2  13   4       50.74       39.29     21.54 o 
   3  13   4        4.36        1.83      3.82 o 
   5  13   4       82.34       76.75     10.97 o 
   6  13   4       27.19       16.83     19.55 o 
  -7  14   4      302.75      350.45     17.61 o 
  -6  14   4       16.11        9.50     15.62 o 
  -5  14   4       36.32       28.39     14.13 o 
  -4  14   4        0.98        2.73      4.03 o 
  -3  14   4      221.67      229.55     39.18 o 
  -2  14   4       18.40       22.27     14.80 o 
  -1  14   4        7.47        9.33      5.72 o 
   0  14   4        0.13        0.31      3.50 o 
   1  14   4        1.17        0.73      4.33 o 
   2  14   4        9.09        6.49      5.74 o 
   3  14   4        0.69        0.42      5.32 o 
   4  14   4       33.06       20.91     14.44 o 
   5  14   4       73.14       58.80     36.12 o 
  -6  15   4        7.83        9.88     10.92 o 
  -5  15   4        2.05        4.51      9.23 o 
  -4  15   4       36.65       27.21     22.64 o 
  -3  15   4       36.90       32.40     28.63 o 
  -2  15   4        4.97        3.40      6.69 o 
  -1  15   4       34.21       23.63     17.52 o 
   0  15   4       28.23       26.15     12.92 o 
   1  15   4       10.41        8.39      5.28 o 
   2  15   4       17.10       11.72     18.13 o 
   3  15   4        5.74        3.69     14.30 o 
   4  15   4       88.15       54.14     49.52 o 
  -4  16   4       86.55       83.77     14.51 o 
  -3  16   4       79.66       78.67     13.51 o 
  -2  16   4       47.94       43.16     31.60 o 
  -1  16   4       78.06       83.94      9.86 o 
   0  16   4        0.54        2.34      3.47 o 
   1  16   4       12.15        6.55      5.61 o 
   2  16   4      113.80      115.07     10.89 o 
 -13   0   5       14.47       12.52      9.77 o 
 -11   0   5      646.76      655.11     16.45 o 
  -9   0   5        6.16        5.65      5.46 o 
  -7   0   5      542.34      584.26     13.29 o 
  -5   0   5     2363.54     2453.20     27.71 o 
  -3   0   5     1700.53     1642.82     10.98 o 
  -1   0   5      397.99      403.63     12.18 o 
   1   0   5     2598.50     2609.03     31.79 o 
   3   0   5     3563.38     4083.30     54.99 o 
   5   0   5      201.68      200.69     16.74 o 
   7   0   5       67.99       39.07     24.22 o 
   9   0   5       93.59       89.90     17.61 o 
  11   0   5       14.55       11.54      8.88 o 
 -13   1   5       30.61       23.22     11.62 o 
 -12   1   5       65.03       69.61      5.69 o 
 -11   1   5       25.26       24.01      6.94 o 
 -10   1   5       43.62       44.76      4.32 o 
  -9   1   5     1251.51     1354.29     20.41 o 
  -8   1   5        0.13        1.04      1.41 o 
  -7   1   5      112.30      120.77      3.16 o 
  -6   1   5        5.70        8.60      2.01 o 
  -5   1   5     1199.42     1273.58      9.02 o 
  -4   1   5       37.42       31.82      1.35 o 
  -3   1   5       50.86       42.81      1.37 o 
  -2   1   5      537.96      523.41      4.14 o 
  -1   1   5     4561.64     4434.48     41.02 o 
   0   1   5      778.10      761.94     10.65 o 
   1   1   5      238.20      267.93      6.01 o 
   2   1   5     4421.27     4789.04     47.54 o 
   3   1   5       33.74       24.85      5.70 o 
   4   1   5        1.00        4.28      5.03 o 
   5   1   5       50.80       59.48     20.58 o 
   6   1   5        1.25        4.03      5.16 o 
   7   1   5       14.23        7.94      5.13 o 
   8   1   5       12.32        3.57      4.00 o 
   9   1   5       53.67       49.55     13.03 o 
  10   1   5        3.72        7.02      3.43 o 
  11   1   5       14.87        7.98      4.50 o 
 -13   2   5       18.13       17.52      8.28 o 
 -12   2   5        0.02        0.16      3.77 o 
 -11   2   5       23.64       15.47      4.70 o 
 -10   2   5      115.98      127.88      4.20 o 
  -9   2   5        7.17        4.40      1.82 o 
  -8   2   5       17.01       19.52      4.76 o 
  -7   2   5     1661.43     1775.34     24.52 o 
  -6   2   5     3249.92     3231.83     50.91 o 
  -5   2   5     1154.26     1160.72     23.27 o 
  -4   2   5     1903.23     1897.10     24.39 o 
  -3   2   5      919.70      956.10     12.73 o 
  -2   2   5     1949.56     1793.54     18.99 o 
  -1   2   5       21.63       28.34      1.38 o 
   0   2   5      971.57      999.80     13.54 o 
   1   2   5      498.90      469.01      6.49 o 
   2   2   5       72.58       69.74      4.94 o 
   3   2   5      768.98      891.66     12.06 o 
   4   2   5       22.64       19.91      6.80 o 
   5   2   5      499.69      488.64     15.49 o 
   6   2   5      415.45      387.48     15.33 o 
   7   2   5      383.95      366.41     11.17 o 
   8   2   5       10.63       15.41      5.48 o 
   9   2   5        0.58        2.86      2.89 o 
  10   2   5      247.69      284.75      9.67 o 
  11   2   5       32.67       28.45     12.13 o 
 -13   3   5       91.37       90.34      5.48 o 
 -12   3   5        5.31        3.53      2.41 o 
 -11   3   5       76.58       82.19      4.88 o 
 -10   3   5      120.50      119.20      5.47 o 
  -9   3   5      405.89      396.43      7.35 o 
  -8   3   5      331.03      345.67      6.50 o 
  -7   3   5      168.45      178.32      3.78 o 
  -6   3   5        2.49        1.14      0.74 o 
  -5   3   5     1831.83     1879.93     14.47 o 
  -4   3   5      154.89      131.08      2.93 o 
  -3   3   5       84.91       88.96      2.37 o 
  -2   3   5      657.27      655.61     10.13 o 
  -1   3   5        0.01        0.43      0.80 o 
   0   3   5      486.65      519.56      9.21 o 
   1   3   5      693.78      710.07     12.28 o 
   2   3   5       23.23       23.95      2.85 o 
   3   3   5      243.04      234.43      8.67 o 
   4   3   5       73.94       65.17      9.33 o 
   5   3   5       39.55       41.72     18.28 o 
   6   3   5      653.19      630.55     14.77 o 
   7   3   5      814.19      864.68     13.74 o 
   8   3   5      336.98      323.95     11.76 o 
   9   3   5       79.95       56.07     11.33 o 
  10   3   5       11.49       13.11      4.60 o 
  11   3   5       18.28       21.42     10.74 o 
 -13   4   5       55.83       55.61      5.20 o 
 -12   4   5        0.58        1.55      2.24 o 
 -11   4   5      103.72      106.26      5.53 o 
 -10   4   5        5.29        4.29      2.21 o 
  -9   4   5       74.98       76.76      3.69 o 
  -8   4   5       84.68       78.79      4.02 o 
  -7   4   5        2.24        4.03      2.30 o 
  -6   4   5      931.03      964.86     10.12 o 
  -5   4   5      199.98      234.90      3.41 o 
  -4   4   5     1145.91     1083.06     13.63 o 
  -3   4   5      228.93      231.92      4.21 o 
  -2   4   5     1100.97     1133.39     13.96 o 
  -1   4   5      420.41      402.44      7.79 o 
   0   4   5     5140.70     5579.08    101.98 o 
   1   4   5       11.37       11.66      1.11 o 
   2   4   5       74.28       72.13      7.56 o 
   3   4   5      500.02      493.88      9.63 o 
   4   4   5        0.17        3.15      1.76 o 
   5   4   5      747.09      705.43     24.32 o 
   6   4   5      804.32      772.43     38.50 o 
   7   4   5      878.15      908.48     12.98 o 
   8   4   5      102.87       97.67      5.67 o 
   9   4   5        6.60        4.01      2.94 o 
  10   4   5      142.96      133.34     11.69 o 
 -13   5   5       17.88       16.71      5.99 o 
 -12   5   5        0.01        1.22      1.82 o 
 -11   5   5        0.82        1.44      2.19 o 
 -10   5   5        5.87        5.21      2.73 o 
  -9   5   5       41.65       46.26      5.16 o 
  -8   5   5       12.55       14.97      5.31 o 
  -7   5   5      102.87      103.95      4.67 o 
  -6   5   5       69.27       63.52      5.40 o 
  -5   5   5       70.22       63.19      3.38 o 
  -4   5   5      265.14      246.33      3.33 o 
  -3   5   5      451.13      521.08     11.57 o 
  -2   5   5     4255.39     4344.03     63.43 o 
  -1   5   5     1037.80     1049.65     14.15 o 
   0   5   5      679.88      684.53     10.03 o 
   1   5   5      293.50      293.99      8.34 o 
   2   5   5        0.90        3.64      1.39 o 
   3   5   5        0.02        0.48      0.89 o 
   4   5   5     1010.01      969.48     13.70 o 
   5   5   5       20.34       20.95      3.46 o 
   6   5   5        3.76       -0.16      2.76 o 
   7   5   5        0.02       -0.26      2.81 o 
   8   5   5        0.78        2.20      3.06 o 
   9   5   5        0.12        1.34      3.00 o 
  10   5   5      103.95      139.08     17.88 o 
 -12   6   5        2.64        0.67      2.55 o 
 -11   6   5      126.81      126.78      5.98 o 
 -10   6   5       44.61       43.07      4.77 o 
  -9   6   5       34.24       31.04      8.31 o 
  -8   6   5        0.15        0.14      1.77 o 
  -7   6   5      357.04      370.51     11.26 o 
  -6   6   5       43.79       46.73      4.17 o 
  -5   6   5       12.93       16.64      6.13 o 
  -4   6   5      608.82      588.24     11.66 o 
  -3   6   5      951.03      876.46     19.81 o 
  -2   6   5       11.65       12.53      2.33 o 
  -1   6   5     8069.64     8121.77     43.23 o 
   0   6   5      204.46      188.97      7.62 o 
   1   6   5        7.08       11.60      6.39 o 
   2   6   5        3.18        6.10      4.22 o 
   3   6   5        4.50        3.26      1.01 o 
   4   6   5     1784.46     1763.00     37.27 o 
   5   6   5      268.98      247.13      8.60 o 
   6   6   5      130.95      125.29      5.86 o 
   7   6   5        2.41        2.72      2.56 o 
   8   6   5        1.95        4.04      2.82 o 
   9   6   5        0.64        4.72      9.16 o 
  10   6   5        9.53       10.43      5.22 o 
 -12   7   5       10.56        7.68      3.29 o 
 -11   7   5        3.66        2.19      2.11 o 
 -10   7   5        4.40        5.40      2.77 o 
  -9   7   5      150.27      158.62      6.18 o 
  -8   7   5       75.30       71.67      4.34 o 
  -7   7   5      359.83      351.77      7.88 o 
  -6   7   5      562.74      587.31     14.33 o 
  -5   7   5        2.24        2.40      3.04 o 
  -4   7   5        0.68        2.79      1.41 o 
  -3   7   5      637.40      621.76     14.85 o 
  -2   7   5      774.90      806.07     10.26 o 
  -1   7   5      164.26      190.51      4.37 o 
   0   7   5      468.70      503.31     14.05 o 
   1   7   5      939.44      999.58     20.04 o 
   2   7   5      116.51      128.15     15.35 o 
   3   7   5       16.47       23.65      9.26 o 
   4   7   5     2544.96     2643.70     41.02 o 
   5   7   5      395.75      400.60     10.13 o 
   6   7   5      572.04      597.27     12.28 o 
   7   7   5        0.48        0.31      6.24 o 
   8   7   5        0.03        0.76      6.66 o 
   9   7   5      125.61      128.01     14.76 o 
  10   7   5        5.26        3.33      8.17 o 
 -12   8   5       65.36       64.24      5.28 o 
 -11   8   5       45.82       42.89     13.25 o 
 -10   8   5       48.83       38.57      6.66 o 
  -9   8   5       13.10       18.11      5.39 o 
  -8   8   5       16.46       14.83      4.59 o 
  -7   8   5      360.96      376.17     10.85 o 
  -6   8   5      103.61      110.95      5.43 o 
  -5   8   5       28.54       30.07      5.24 o 
  -4   8   5      123.04      118.04      3.50 o 
  -3   8   5       75.59       63.92      2.50 o 
  -2   8   5       44.41       54.78      2.24 o 
  -1   8   5       65.89       64.77      3.17 o 
   0   8   5      684.09      700.43     13.77 o 
   1   8   5       48.41       47.21      6.48 o 
   2   8   5      198.60      192.52     11.05 o 
   3   8   5        2.51       -1.24      8.86 o 
   4   8   5      251.00      247.23     10.55 o 
   5   8   5     1325.22     1353.70     50.48 o 
   6   8   5     1211.89     1229.92     33.80 o 
   7   8   5        4.51        2.68      4.30 o 
   8   8   5       13.88        8.87      9.62 o 
   9   8   5       21.84       19.81     12.19 o 
 -11   9   5      114.32      108.23      7.09 o 
 -10   9   5       26.87       39.90      7.55 o 
  -9   9   5       25.98       21.84      6.51 o 
  -8   9   5      150.88      143.90      5.59 o 
  -7   9   5       49.86       53.07      8.55 o 
  -6   9   5        9.48        6.78      3.47 o 
  -5   9   5      212.75      199.61      9.76 o 
  -4   9   5      189.12      180.90      6.48 o 
  -3   9   5      499.13      527.21     10.55 o 
  -2   9   5      153.84      140.86      3.61 o 
  -1   9   5       56.35       53.75      1.45 o 
   0   9   5       75.71       62.83      5.53 o 
   1   9   5      161.97      146.91     10.02 o 
   2   9   5       19.98       14.41      8.23 o 
   3   9   5      829.35      825.50     22.09 o 
   4   9   5        1.12        2.10      3.82 o 
   5   9   5        4.49        2.56      6.96 o 
   6   9   5       20.08       19.20      9.77 o 
   7   9   5      294.50      296.85     33.02 o 
   8   9   5       86.36       90.04     12.28 o 
   9   9   5       15.00       12.26     16.29 o 
 -11  10   5       63.93       66.40      7.76 o 
 -10  10   5       43.91       39.49     14.63 o 
  -9  10   5       65.36       59.80      6.99 o 
  -8  10   5      259.36      262.02      9.13 o 
  -7  10   5        3.98        4.26      3.49 o 
  -6  10   5       70.28       61.68      6.09 o 
  -5  10   5      867.80      868.75     15.31 o 
  -4  10   5      925.50      914.78     14.99 o 
  -3  10   5      138.87      132.32      4.07 o 
  -2  10   5      201.01      208.75      6.35 o 
  -1  10   5       20.37       16.32      2.79 o 
   0  10   5      813.59      735.19     21.80 o 
   1  10   5        0.06       -0.50      3.79 o 
   2  10   5       49.98       54.30      8.02 o 
   3  10   5      559.06      509.78     13.12 o 
   4  10   5       22.95       10.99      7.58 o 
   5  10   5      174.55      198.77     12.62 o 
   6  10   5        0.12       -5.97      8.42 o 
   7  10   5       22.88       20.29     12.86 o 
   8  10   5       44.46       34.32     22.57 o 
 -10  11   5       85.88       63.66      6.78 o 
  -9  11   5        2.49        2.59      2.87 o 
  -8  11   5       73.06       73.11      5.42 o 
  -7  11   5        0.17        2.20      2.46 o 
  -6  11   5        8.70        6.35      3.56 o 
  -5  11   5       87.26       88.47      6.77 o 
  -4  11   5       17.59       10.83      5.48 o 
  -3  11   5        3.74        3.28      1.98 o 
  -2  11   5       13.45       11.31      4.57 o 
  -1  11   5        6.49        9.47      9.40 o 
   0  11   5      250.80      225.05      8.08 o 
   1  11   5      514.98      497.76     14.92 o 
   2  11   5      490.39      409.96     11.97 o 
   3  11   5        0.41        0.37      3.93 o 
   4  11   5        2.23        1.92      3.34 o 
   5  11   5       19.96       21.33     10.13 o 
   6  11   5       24.79       17.50     13.90 o 
   7  11   5       37.02       34.13     29.05 o 
  -9  12   5       16.62        7.81      6.97 o 
  -8  12   5       37.84       37.29      6.52 o 
  -7  12   5        1.57        1.55      2.22 o 
  -6  12   5       30.35       32.57      7.76 o 
  -5  12   5      758.98      837.33     26.25 o 
  -4  12   5      114.78       83.69     11.60 o 
  -3  12   5      777.52      787.72     22.27 o 
  -2  12   5        0.21        2.17      2.67 o 
  -1  12   5        1.51       -0.13      3.49 o 
   0  12   5        5.45        5.42      3.66 o 
   1  12   5       11.39        8.98      5.29 o 
   2  12   5      108.22       92.38      7.22 o 
   3  12   5       68.11       60.49      9.78 o 
   4  12   5        0.76        1.37      3.29 o 
   5  12   5        8.24        8.55     11.15 o 
   6  12   5       33.20       31.81     20.56 o 
   7  12   5        1.01        0.60      6.83 o 
  -8  13   5        0.11        1.44      3.71 o 
  -7  13   5       76.63       75.36      4.97 o 
  -6  13   5       34.65       24.62     10.73 o 
  -5  13   5      259.57      272.49     13.51 o 
  -4  13   5      502.99      509.15     13.84 o 
  -3  13   5       17.98       15.43      5.93 o 
  -2  13   5      191.89      196.05      8.00 o 
  -1  13   5      326.39      325.10     13.43 o 
   0  13   5      158.97      162.89     10.69 o 
   1  13   5        9.04        5.64      3.91 o 
   2  13   5        0.01       -0.66      4.84 o 
   3  13   5       64.79       53.05     20.05 o 
   4  13   5       29.29       27.99     25.29 o 
   5  13   5        8.20        7.52     12.19 o 
   6  13   5        0.65        7.39      6.83 o 
  -7  14   5       28.07       17.42     16.15 o 
  -6  14   5      271.69      278.62     12.42 o 
  -5  14   5      348.12      338.67     25.19 o 
  -4  14   5       16.83       11.27      5.86 o 
  -3  14   5        9.58       12.13     10.48 o 
  -2  14   5       63.95       49.08     13.75 o 
  -1  14   5      318.78      324.53     10.29 o 
   0  14   5       43.12       29.82     19.27 o 
   1  14   5       22.49       22.70     17.52 o 
   2  14   5       86.11       89.42      8.93 o 
   3  14   5       15.30       18.79     19.76 o 
   4  14   5        0.04       -1.08      5.93 o 
   5  14   5        0.03       -1.92      8.91 o 
  -6  15   5       77.87       74.01     46.49 o 
  -5  15   5        1.88        0.21      5.35 o 
  -4  15   5       20.15       17.04     13.42 o 
  -3  15   5       14.58       16.62     11.73 o 
  -2  15   5        4.11        4.64      5.94 o 
  -1  15   5        1.03        3.47      4.00 o 
   0  15   5       59.27       56.65      7.00 o 
   1  15   5       38.36       26.35     14.91 o 
   2  15   5        0.86       -2.13      8.47 o 
   3  15   5        1.00       -4.90      8.36 o 
  -3  16   5       24.13       26.24     25.81 o 
  -2  16   5       39.75       30.78     27.56 o 
  -1  16   5       22.55        9.55     10.34 o 
   0  16   5       96.07      110.58     12.51 o 
   1  16   5       80.04      112.29     11.05 o 
 -12   0   6      241.90      264.71     12.33 o 
 -10   0   6        8.25        6.98      3.34 o 
  -8   0   6       34.52       36.87      3.28 o 
  -6   0   6       50.76       37.46      3.90 o 
  -4   0   6     2630.93     2602.73     47.61 o 
  -2   0   6       20.68       17.42      1.75 o 
   0   0   6     4669.46     4934.83     71.55 o 
   2   0   6      118.61      131.50     26.31 o 
   4   0   6     1275.01     1423.00     41.95 o 
   6   0   6        0.55       -1.14      7.14 o 
   8   0   6       71.09       72.67     10.72 o 
  10   0   6      326.81      342.25     13.44 o 
 -13   1   6       58.68       43.42     12.01 o 
 -12   1   6       17.92       14.18      5.50 o 
 -11   1   6      134.28      144.30      8.00 o 
 -10   1   6      317.14      335.32      6.36 o 
  -9   1   6        8.51       10.36      3.61 o 
  -8   1   6       41.26       41.93      2.31 o 
  -7   1   6        0.00        1.75      1.24 o 
  -6   1   6       54.17       61.42      2.70 o 
  -5   1   6      620.98      664.73      9.36 o 
  -4   1   6     1036.38     1024.81     21.23 o 
  -3   1   6        0.25        1.63      1.24 o 
  -2   1   6        1.16        0.14      0.73 o 
  -1   1   6       44.27       45.62      1.70 o 
   0   1   6        4.49        8.53      2.67 o 
   1   1   6      555.14      672.86     13.71 o 
   2   1   6     1413.48     1510.54     30.97 o 
   3   1   6     1799.64     2023.97     41.14 o 
   4   1   6      326.64      332.16     12.54 o 
   5   1   6       40.21       28.00     12.18 o 
   6   1   6       11.06       11.39      6.81 o 
   7   1   6      357.39      323.03     17.25 o 
   8   1   6      261.12      254.93     12.29 o 
   9   1   6       55.37       34.54     14.70 o 
  10   1   6      231.98      260.80      8.75 o 
 -13   2   6       80.79       88.31      9.18 o 
 -12   2   6       13.60        8.09      4.39 o 
 -11   2   6      466.70      480.84     18.06 o 
 -10   2   6      277.30      269.77      5.52 o 
  -9   2   6      107.84      112.70      4.43 o 
  -8   2   6        2.08        2.58      1.48 o 
  -7   2   6     1985.20     2037.62     34.81 o 
  -6   2   6     5008.43     4996.49     25.39 o 
  -5   2   6     4016.78     4143.36     44.14 o 
  -4   2   6     2139.13     2252.20     38.85 o 
  -3   2   6      547.02      547.28      8.66 o 
  -2   2   6       85.67       83.22      2.28 o 
  -1   2   6      159.10      150.51      3.38 o 
   0   2   6      585.42      532.57     10.76 o 
   1   2   6      184.92      195.75      4.73 o 
   2   2   6     1130.29     1204.60     24.13 o 
   3   2   6       54.74       57.08      6.19 o 
   4   2   6       35.49       47.72     21.41 o 
   5   2   6      122.21       86.13      8.88 o 
   6   2   6       44.15       45.91     16.20 o 
   7   2   6       74.02       63.39     11.79 o 
   8   2   6      117.80      109.04     10.21 o 
   9   2   6      191.34      185.04     10.88 o 
  10   2   6       42.39       34.58     13.68 o 
 -13   3   6       18.99       13.44      5.79 o 
 -12   3   6      167.52      187.46      8.36 o 
 -11   3   6       88.77       91.92      5.28 o 
 -10   3   6      284.58      348.16      8.46 o 
  -9   3   6     1201.99     1285.53     20.37 o 
  -8   3   6       20.14       27.04      3.05 o 
  -7   3   6     1264.67     1320.24     29.46 o 
  -6   3   6     4373.71     4372.84     31.82 o 
  -5   3   6     2164.05     2271.76     15.72 o 
  -4   3   6     2870.61     2909.68     17.52 o 
  -3   3   6       10.71       22.43      2.03 o 
  -2   3   6      988.66     1113.22     14.82 o 
  -1   3   6       13.89       16.81      1.61 o 
   0   3   6      246.35      262.41      9.66 o 
   1   3   6     1429.47     1518.25     37.02 o 
   2   3   6       19.60       15.85      2.85 o 
   3   3   6      300.18      327.82     16.72 o 
   4   3   6       27.45       17.59      7.82 o 
   5   3   6      102.50       99.65     12.14 o 
   6   3   6       39.08       54.88     19.88 o 
   7   3   6      182.77      171.46     16.82 o 
   8   3   6      115.28      100.61      8.90 o 
   9   3   6      190.65      193.11     10.32 o 
  10   3   6        0.84        1.24      2.48 o 
 -13   4   6       20.73       14.80      6.13 o 
 -12   4   6       32.84       23.71      7.98 o 
 -11   4   6        3.49        6.17      2.98 o 
 -10   4   6       29.75       30.51      4.81 o 
  -9   4   6        0.04        0.87      2.21 o 
  -8   4   6      438.57      443.86     10.66 o 
  -7   4   6      170.80      176.10      6.14 o 
  -6   4   6       37.40       35.07      2.12 o 
  -5   4   6      193.74      193.10      3.63 o 
  -4   4   6        2.56        2.35      1.43 o 
  -3   4   6     3163.80     3322.53     36.71 o 
  -2   4   6      385.43      403.42     11.81 o 
  -1   4   6      638.26      661.55      5.92 o 
   0   4   6     2582.97     2688.94     46.56 o 
   1   4   6       35.10       23.70      1.75 o 
   2   4   6       19.46       15.76      2.73 o 
   3   4   6        1.79        3.02      2.54 o 
   4   4   6      225.84      228.56      6.94 o 
   5   4   6       63.64       60.78      8.13 o 
   6   4   6       75.59       78.01      6.80 o 
   7   4   6       45.53       53.14      5.89 o 
   8   4   6       29.47       19.26      7.05 o 
   9   4   6        7.30        8.39      4.11 o 
  10   4   6       17.02       18.70     23.52 o 
 -13   5   6      111.79      113.27      7.24 o 
 -12   5   6        0.20        2.61      2.44 o 
 -11   5   6       49.87       54.75      7.99 o 
 -10   5   6       92.29      100.88      7.47 o 
  -9   5   6        0.97        1.46      2.37 o 
  -8   5   6       94.62       84.61      5.52 o 
  -7   5   6       32.62       41.58      4.88 o 
  -6   5   6       49.80       48.13      2.12 o 
  -5   5   6        5.69        4.30      1.07 o 
  -4   5   6      543.73      539.64      5.74 o 
  -3   5   6      985.16     1086.57     13.74 o 
  -2   5   6      424.84      395.83      6.97 o 
  -1   5   6      344.14      374.41     10.75 o 
   0   5   6      758.67      745.83     21.56 o 
   1   5   6      603.17      612.12     13.26 o 
   2   5   6     1053.90     1127.75     30.94 o 
   3   5   6     1142.60     1168.41     13.11 o 
   4   5   6      190.56      188.65      7.52 o 
   5   5   6      352.02      368.73      9.80 o 
   6   5   6        4.07        3.62      3.20 o 
   7   5   6       53.09       46.36      5.33 o 
   8   5   6      111.93      118.53      7.95 o 
   9   5   6        2.94        3.72      3.62 o 
  10   5   6        9.17        6.25      5.91 o 
 -12   6   6       34.81       33.38     13.78 o 
 -11   6   6       62.92       57.13     15.31 o 
 -10   6   6       50.30       52.05      6.07 o 
  -9   6   6        1.67        1.36      3.79 o 
  -8   6   6       13.35       12.87      4.71 o 
  -7   6   6      181.04      169.60      6.63 o 
  -6   6   6      219.44      208.34      4.37 o 
  -5   6   6      145.99      145.98      1.94 o 
  -4   6   6       94.03      101.57      3.21 o 
  -3   6   6       36.07       42.14      2.43 o 
  -2   6   6        2.29        4.96      2.41 o 
  -1   6   6      552.52      492.46      7.70 o 
   0   6   6      128.53      160.44      6.92 o 
   1   6   6      101.47      100.48      7.73 o 
   2   6   6       40.84       37.11     18.77 o 
   3   6   6       52.93       56.27      3.27 o 
   4   6   6      195.01      186.87      4.72 o 
   5   6   6       27.87       24.69      4.75 o 
   6   6   6       99.23       83.01      6.02 o 
   7   6   6       21.73       14.95      8.83 o 
   8   6   6       76.93       84.51     10.65 o 
   9   6   6       61.87       61.59     37.28 o 
 -12   7   6        0.35        2.38      3.13 o 
 -11   7   6        4.91        4.45      2.96 o 
 -10   7   6       20.14       15.91      7.71 o 
  -9   7   6       90.64       84.09      5.62 o 
  -8   7   6       25.96       28.61     10.55 o 
  -7   7   6      495.92      477.91     14.58 o 
  -6   7   6       12.52       10.56      1.61 o 
  -5   7   6     1174.02     1102.32     27.61 o 
  -4   7   6      174.74      169.15      3.74 o 
  -3   7   6      483.69      470.49      6.95 o 
  -2   7   6      158.81      167.45      3.38 o 
  -1   7   6      112.86      106.33      6.14 o 
   0   7   6       95.59       90.88      5.87 o 
   1   7   6      338.70      343.81     12.56 o 
   2   7   6      241.87      247.81     11.69 o 
   3   7   6      167.16      174.59     10.08 o 
   4   7   6     1121.37     1118.26     28.94 o 
   5   7   6      521.10      505.20     24.57 o 
   6   7   6      385.37      372.23     14.24 o 
   7   7   6      144.63      130.15     13.05 o 
   8   7   6      122.38      108.45      8.75 o 
   9   7   6        9.58        9.21     12.03 o 
 -12   8   6       12.44        7.15      5.10 o 
 -11   8   6        0.24        1.94      2.68 o 
 -10   8   6      111.44       97.15      6.70 o 
  -9   8   6       48.57       37.92      5.68 o 
  -8   8   6     1075.27     1168.73     38.92 o 
  -7   8   6      975.80      992.08     23.39 o 
  -6   8   6        2.89        3.43      2.63 o 
  -5   8   6      471.48      474.70      9.72 o 
  -4   8   6      366.50      404.42      7.78 o 
  -3   8   6      563.68      583.91     10.75 o 
  -2   8   6      576.06      579.04      9.34 o 
  -1   8   6       89.94       91.11      5.44 o 
   0   8   6       49.82       53.15      8.27 o 
   1   8   6       84.34      101.50     15.69 o 
   2   8   6      217.95      209.22     12.30 o 
   3   8   6      259.86      267.45     20.56 o 
   4   8   6        8.60        5.69      7.93 o 
   5   8   6      214.50      197.76     10.53 o 
   6   8   6       14.76        9.21      9.29 o 
   7   8   6      173.75      175.30     11.84 o 
   8   8   6       11.06        6.60      7.93 o 
   9   8   6      161.29      168.55     15.79 o 
 -11   9   6        0.09        1.71      2.93 o 
 -10   9   6      139.61      125.78      7.52 o 
  -9   9   6      446.65      483.43     15.43 o 
  -8   9   6        0.00       -0.26      3.61 o 
  -7   9   6      707.31      798.90     40.22 o 
  -6   9   6      300.66      323.42      9.54 o 
  -5   9   6     1644.70     1614.41     43.20 o 
  -4   9   6     1181.76     1225.27     18.76 o 
  -3   9   6        0.37        1.81      1.35 o 
  -2   9   6       95.46      100.95      3.11 o 
  -1   9   6       78.93       78.23      7.36 o 
   0   9   6       66.25       78.19      7.37 o 
   1   9   6       82.27       78.42      7.49 o 
   2   9   6       12.14       26.92      8.15 o 
   3   9   6       38.29       54.28      8.48 o 
   4   9   6       51.21       52.83     22.86 o 
   5   9   6       10.11        8.79      5.51 o 
   6   9   6       33.79       25.48     14.32 o 
   7   9   6      228.98      245.42     16.80 o 
   8   9   6      356.31      360.23     21.31 o 
 -11  10   6       69.50       44.64      8.88 o 
 -10  10   6      222.38      204.63      8.95 o 
  -9  10   6        1.30        3.96      3.18 o 
  -8  10   6        3.29        6.99      3.38 o 
  -7  10   6        9.09        6.14      3.66 o 
  -6  10   6      642.81      688.47     15.93 o 
  -5  10   6      193.54      210.82      6.35 o 
  -4  10   6       89.50       79.80      4.16 o 
  -3  10   6      124.70      107.13      4.73 o 
  -2  10   6      379.67      368.26      9.89 o 
  -1  10   6       44.58       29.94      9.13 o 
   0  10   6        0.16        1.47      3.31 o 
   1  10   6       68.29       69.69      6.18 o 
   2  10   6        0.33        1.36      3.64 o 
   3  10   6       73.37       68.95      6.40 o 
   4  10   6       18.63       16.86      9.17 o 
   5  10   6       74.54       74.57      9.35 o 
   6  10   6       32.95       30.54     13.35 o 
   7  10   6       35.39       23.19     21.78 o 
   8  10   6      420.51      430.34     49.98 o 
 -10  11   6       79.16       87.35      6.92 o 
  -9  11   6       49.50       49.59      7.30 o 
  -8  11   6       55.32       63.55      5.58 o 
  -7  11   6        3.64        2.10      2.53 o 
  -6  11   6       26.74       27.21      4.88 o 
  -5  11   6       44.39       45.50      4.22 o 
  -4  11   6      268.31      263.14      7.04 o 
  -3  11   6        0.63        1.74      2.51 o 
  -2  11   6       58.53       47.88      9.45 o 
  -1  11   6      187.01      168.13      8.89 o 
   0  11   6      421.26      351.67     17.79 o 
   1  11   6      385.81      391.54     13.35 o 
   2  11   6      102.33       95.49      9.06 o 
   3  11   6      102.81       92.40      7.36 o 
   4  11   6       93.71       83.63      8.50 o 
   5  11   6       26.57       25.85     20.08 o 
   6  11   6       20.47       19.67     20.53 o 
   7  11   6        0.01        4.15      7.38 o 
  -9  12   6        1.33        2.33      2.32 o 
  -8  12   6      224.99      238.36      9.06 o 
  -7  12   6       24.32       21.64      7.86 o 
  -6  12   6       10.44        8.77      5.74 o 
  -5  12   6       97.82       91.18      7.44 o 
  -4  12   6      106.38      108.06      7.97 o 
  -3  12   6        9.23       11.34      4.58 o 
  -2  12   6      229.02      223.53      8.41 o 
  -1  12   6       21.44       27.20     13.67 o 
   0  12   6      283.09      256.09     12.62 o 
   1  12   6       13.41        7.79      5.50 o 
   2  12   6        8.57        6.69      6.13 o 
   3  12   6      224.19      199.31     12.65 o 
   4  12   6        3.24        2.31      4.72 o 
   5  12   6        2.11        3.65      8.26 o 
   6  12   6       42.61       29.28     27.42 o 
  -8  13   6       27.48       22.98     13.30 o 
  -7  13   6       10.02        8.60      5.87 o 
  -6  13   6       91.18       84.06      8.20 o 
  -5  13   6      914.01      991.05     25.33 o 
  -4  13   6      142.03      131.32     10.65 o 
  -3  13   6        8.00        8.56      5.64 o 
  -2  13   6        9.60        8.22      7.67 o 
  -1  13   6        0.66        3.55      3.84 o 
   0  13   6        1.70        1.03      3.73 o 
   1  13   6       14.70       14.62      8.04 o 
   2  13   6       38.42       26.14     16.33 o 
   3  13   6       23.49       21.82     13.22 o 
   4  13   6        5.32        4.13      5.47 o 
   5  13   6        7.88        5.29      7.37 o 
  -7  14   6       13.26        7.38      5.69 o 
  -6  14   6      296.40      292.51     22.33 o 
  -5  14   6      153.48      139.84      9.54 o 
  -4  14   6      106.06      110.95     11.92 o 
  -3  14   6      131.28      128.48     13.95 o 
  -2  14   6       90.62       75.07     42.82 o 
  -1  14   6        2.22        1.51      3.02 o 
   0  14   6       17.40       10.14      6.00 o 
   1  14   6      101.57      111.02      9.35 o 
   2  14   6       13.02        7.53      5.64 o 
   3  14   6        7.28        2.85      9.82 o 
   4  14   6        3.03        1.53      7.42 o 
  -5  15   6       33.39       21.07     14.92 o 
  -4  15   6      209.07      249.75     12.60 o 
  -3  15   6      156.93      134.75     13.55 o 
  -2  15   6       33.13       22.76     13.57 o 
  -1  15   6      169.64      197.67     15.73 o 
   0  15   6       46.99       57.04      6.49 o 
   1  15   6      105.97      105.89      9.77 o 
   2  15   6        0.18        4.27      4.44 o 
  -2  16   6       40.19       34.74     32.91 o 
  -1  16   6        0.79        1.08      5.60 o 
 -13   0   7      142.30      126.64     15.64 o 
 -11   0   7       94.37      109.64      7.98 o 
  -9   0   7       65.54       79.31      8.33 o 
  -7   0   7      597.15      628.78     17.38 o 
  -5   0   7      498.12      538.93     11.66 o 
  -3   0   7     2782.92     2811.35     38.04 o 
  -1   0   7     1449.28     1475.47     20.08 o 
   1   0   7     1119.74     1108.49     38.35 o 
   3   0   7      233.82      238.41     15.91 o 
   5   0   7     1099.58      980.25     37.67 o 
   7   0   7        1.64        5.89      7.08 o 
   9   0   7        2.48       -4.10      9.52 o 
 -13   1   7        0.04        0.92      4.75 o 
 -12   1   7       59.84       64.91     11.52 o 
 -11   1   7       94.75      100.17      5.79 o 
 -10   1   7      490.30      492.32      9.89 o 
  -9   1   7       61.10       51.03      3.81 o 
  -8   1   7       17.82       23.60      6.67 o 
  -7   1   7      841.63      891.35     13.09 o 
  -6   1   7       61.66       53.26      2.45 o 
  -5   1   7     2449.64     2515.00     34.77 o 
  -4   1   7      395.15      429.19      7.16 o 
  -3   1   7      201.16      207.50      4.97 o 
  -2   1   7       29.67       30.54      2.09 o 
  -1   1   7     1354.61     1410.78     15.94 o 
   0   1   7     3018.84     3161.79     38.97 o 
   1   1   7        8.70       13.46      5.88 o 
   2   1   7       38.75       37.95     12.70 o 
   3   1   7       18.87       27.10     11.67 o 
   4   1   7      106.85      106.91     11.72 o 
   5   1   7       46.19       40.12     18.41 o 
   6   1   7      688.11      614.40     40.11 o 
   7   1   7      343.15      296.88     14.48 o 
   8   1   7       89.33       74.60     10.35 o 
   9   1   7        1.82        5.00      3.91 o 
  10   1   7        1.67        2.47      3.60 o 
 -13   2   7       24.64       13.90      7.83 o 
 -12   2   7        9.00        6.23      4.33 o 
 -11   2   7       20.29       15.29      5.01 o 
 -10   2   7      264.04      271.82      8.02 o 
  -9   2   7      354.98      367.68      7.90 o 
  -8   2   7        9.76        8.24      2.15 o 
  -7   2   7      447.69      440.86      7.25 o 
  -6   2   7      200.51      189.25      3.58 o 
  -5   2   7       16.98       20.42      3.24 o 
  -4   2   7      628.27      665.94      8.50 o 
  -3   2   7      679.44      642.69      6.79 o 
  -2   2   7      739.24      753.42      6.73 o 
  -1   2   7        1.83        3.44      1.32 o 
   0   2   7      460.09      523.42      7.74 o 
   1   2   7       22.95       23.77      6.68 o 
   2   2   7       40.84       39.56      6.28 o 
   3   2   7       75.35      104.68      9.98 o 
   4   2   7      376.99      363.13     16.18 o 
   5   2   7      100.49       89.85     20.22 o 
   6   2   7      275.06      234.18     10.90 o 
   7   2   7        1.47        4.21      4.16 o 
   8   2   7       76.70       48.25      7.18 o 
   9   2   7      144.56      166.07     11.99 o 
  10   2   7        0.21        2.60      2.33 o 
 -13   3   7       23.74       11.28      5.44 o 
 -12   3   7       47.90       51.62      6.89 o 
 -11   3   7       10.20       16.36      4.99 o 
 -10   3   7       43.16       41.55      5.44 o 
  -9   3   7      109.38       96.13      4.48 o 
  -8   3   7        0.99        1.74      1.41 o 
  -7   3   7      372.90      400.52      5.63 o 
  -6   3   7        9.41        8.43      2.44 o 
  -5   3   7      102.89       98.26      2.90 o 
  -4   3   7       38.03       38.93      2.75 o 
  -3   3   7     1681.41     1581.83     20.48 o 
  -2   3   7     1757.02     1796.03     22.38 o 
  -1   3   7       83.52       94.42      2.65 o 
   0   3   7       12.02       11.61      3.46 o 
   1   3   7       70.76       62.46      5.12 o 
   2   3   7      379.97      347.78     10.22 o 
   3   3   7       11.66       12.44      5.96 o 
   4   3   7        0.37       -0.97      5.08 o 
   5   3   7        0.56        5.12      5.22 o 
   6   3   7       47.35       38.31     13.46 o 
   7   3   7      151.72      125.22      7.48 o 
   8   3   7       13.84        9.89      4.90 o 
   9   3   7       76.82       84.77     11.23 o 
  10   3   7        0.14        4.10      3.69 o 
 -13   4   7       18.64       16.64      7.08 o 
 -12   4   7       29.08       23.74      9.62 o 
 -11   4   7        1.58        0.01      2.60 o 
 -10   4   7      169.35      144.23      6.42 o 
  -9   4   7       24.87       21.20      6.94 o 
  -8   4   7      329.88      328.58      7.38 o 
  -7   4   7      269.64      258.57      4.38 o 
  -6   4   7      875.94      880.26     10.54 o 
  -5   4   7       17.33       12.64      2.75 o 
  -4   4   7       14.48       16.22      2.15 o 
  -3   4   7      337.32      324.74      5.40 o 
  -2   4   7        7.72        9.34      1.97 o 
  -1   4   7      794.84      764.88      9.78 o 
   0   4   7     1249.10     1366.35     16.29 o 
   1   4   7        0.71        4.05      2.44 o 
   2   4   7      902.28      888.66     21.07 o 
   3   4   7        7.14        6.26      3.35 o 
   4   4   7      450.32      404.17     15.88 o 
   5   4   7       48.77       43.22     15.14 o 
   6   4   7      200.78      199.47      8.91 o 
   7   4   7       90.24      101.42      8.28 o 
   8   4   7       43.05       44.66      6.13 o 
   9   4   7        0.27        2.46      4.21 o 
 -13   5   7        8.13        6.45      5.24 o 
 -12   5   7        9.24       10.69      4.55 o 
 -11   5   7       67.53       60.79      8.57 o 
 -10   5   7       20.40       22.29      7.07 o 
  -9   5   7        1.62        5.26      2.98 o 
  -8   5   7        0.66        1.60      2.59 o 
  -7   5   7       96.65       98.90      3.16 o 
  -6   5   7       14.63       17.69      3.76 o 
  -5   5   7      112.70      119.39      3.25 o 
  -4   5   7      453.09      478.58      8.15 o 
  -3   5   7      511.30      573.63     10.96 o 
  -2   5   7      100.51       91.38      3.23 o 
  -1   5   7       37.97       29.49      1.90 o 
   0   5   7       41.72       44.06      2.00 o 
   1   5   7      167.55      164.13      4.52 o 
   2   5   7      837.35      761.60     11.35 o 
   3   5   7        9.11        5.57      3.15 o 
   4   5   7     6773.15     6622.32    104.54 o 
   5   5   7     2297.89     2243.88     24.03 o 
   6   5   7       22.24       14.61      4.91 o 
   7   5   7       40.10       41.77      8.11 o 
   8   5   7       57.20       57.30      9.81 o 
   9   5   7       20.49       14.70      8.14 o 
 -12   6   7       13.69       15.09      7.02 o 
 -11   6   7      103.69      102.01      5.88 o 
 -10   6   7        3.58        3.19      2.68 o 
  -9   6   7      268.98      269.37      9.58 o 
  -8   6   7       28.74       29.73      9.67 o 
  -7   6   7      450.23      463.76     17.81 o 
  -6   6   7      222.03      200.23      6.26 o 
  -5   6   7      260.59      258.38      3.99 o 
  -4   6   7       64.03       60.63      3.25 o 
  -3   6   7      308.66      304.52      6.20 o 
  -2   6   7       42.29       47.41      2.77 o 
  -1   6   7     1205.93     1263.41     16.94 o 
   0   6   7        1.07        5.11      3.30 o 
   1   6   7       35.68       30.73     14.78 o 
   2   6   7       78.62       67.23      4.13 o 
   3   6   7     4743.88     4537.99    165.04 o 
   4   6   7       50.86       55.47      3.70 o 
   5   6   7       16.22       13.70      6.08 o 
   6   6   7        2.74        3.80      4.96 o 
   7   6   7        5.24        6.51      6.92 o 
   8   6   7       36.65       23.72     18.78 o 
   9   6   7       49.28       52.70     39.38 o 
 -12   7   7        3.26        5.98      3.40 o 
 -11   7   7       18.41       14.55      5.48 o 
 -10   7   7        2.08        1.99      2.10 o 
  -9   7   7       40.20       34.59     10.31 o 
  -8   7   7       85.33       93.68      5.26 o 
  -7   7   7      144.86      140.87      5.47 o 
  -6   7   7       90.74       81.35      5.98 o 
  -5   7   7       48.08       43.43      2.82 o 
  -4   7   7      164.23      159.89      4.39 o 
  -3   7   7      759.25      771.44      9.60 o 
  -2   7   7      265.53      273.68      8.65 o 
  -1   7   7      245.87      234.65      7.97 o 
   0   7   7      419.57      438.00     19.97 o 
   1   7   7      105.68       95.72      8.38 o 
   2   7   7      252.94      240.98     11.06 o 
   3   7   7      132.09      131.40     11.69 o 
   4   7   7      756.44      713.35     22.94 o 
   5   7   7      141.46      157.84     13.42 o 
   6   7   7      281.08      296.53     24.88 o 
   7   7   7        0.01        3.79      3.82 o 
   8   7   7      117.35      120.11     12.60 o 
 -12   8   7       20.11       18.44      9.37 o 
 -11   8   7        1.01        0.47      3.78 o 
 -10   8   7       71.23       75.49      5.69 o 
  -9   8   7      513.48      553.22     16.31 o 
  -8   8   7      103.53       97.55      6.42 o 
  -7   8   7       63.74       72.55      6.96 o 
  -6   8   7      104.81      108.66      6.16 o 
  -5   8   7        1.81        2.31      1.04 o 
  -4   8   7       52.63       57.60      3.16 o 
  -3   8   7      542.31      530.78     11.49 o 
  -2   8   7        1.35        1.83      2.59 o 
  -1   8   7       19.49       30.60      9.63 o 
   0   8   7       72.36       88.80      8.31 o 
   1   8   7      248.86      229.83     16.97 o 
   2   8   7      115.50      117.98      8.21 o 
   3   8   7      325.20      312.72     19.02 o 
   4   8   7       61.13       57.67      7.48 o 
   5   8   7       41.59       30.95     14.26 o 
   6   8   7      106.74       97.62     21.47 o 
   7   8   7       46.80       62.12     10.09 o 
   8   8   7       11.84        9.99     14.84 o 
 -11   9   7       35.78       28.18     11.45 o 
 -10   9   7       23.41       23.32      9.91 o 
  -9   9   7        0.31        2.75      3.20 o 
  -8   9   7      536.79      536.23     12.38 o 
  -7   9   7      884.51      989.61     18.22 o 
  -6   9   7       40.04       33.66      4.72 o 
  -5   9   7      975.57      995.68     34.36 o 
  -4   9   7      421.22      425.44      8.63 o 
  -3   9   7        7.24        4.75      1.42 o 
  -2   9   7       35.66       25.62      6.23 o 
  -1   9   7       78.43       68.61      5.45 o 
   0   9   7        9.48        4.49      5.64 o 
   1   9   7      178.29      161.68      8.65 o 
   2   9   7       10.29       11.67      5.91 o 
   3   9   7       59.83       61.32     12.75 o 
   4   9   7        7.72       10.70      7.06 o 
   5   9   7        0.08        0.49      4.02 o 
   6   9   7        7.46        5.15      6.05 o 
   7   9   7      108.36      128.97     18.67 o 
   8   9   7      207.93      217.32     16.39 o 
 -11  10   7       17.78       13.53      6.33 o 
 -10  10   7       24.07       17.98      8.04 o 
  -9  10   7       17.92       13.21      6.03 o 
  -8  10   7        0.63       -0.97      3.29 o 
  -7  10   7        3.89        4.40      2.84 o 
  -6  10   7       77.33       74.09      5.84 o 
  -5  10   7       41.01       40.46      3.78 o 
  -4  10   7        0.14        2.15      1.72 o 
  -3  10   7        9.61        5.70      3.09 o 
  -2  10   7      275.67      295.30     12.39 o 
  -1  10   7        4.71        5.39      3.22 o 
   0  10   7      103.12       89.31      9.97 o 
   1  10   7      125.56      115.91     14.22 o 
   2  10   7      192.43      187.39     11.08 o 
   3  10   7       40.17       37.90     17.12 o 
   4  10   7      120.13      139.35     12.27 o 
   5  10   7      158.41      166.73     11.11 o 
   6  10   7       63.24       55.86     41.57 o 
   7  10   7       32.99       28.31     28.03 o 
 -10  11   7        0.04        1.31      2.57 o 
  -9  11   7        2.28        2.67      4.07 o 
  -8  11   7       27.31       22.97      5.94 o 
  -7  11   7        1.32        0.15      2.47 o 
  -6  11   7       32.59       28.42      4.46 o 
  -5  11   7        2.66        3.35      2.38 o 
  -4  11   7       30.77       38.45     18.16 o 
  -3  11   7        1.89       -0.03      2.21 o 
  -2  11   7      227.12      220.31     12.96 o 
  -1  11   7      142.58      124.98      7.50 o 
   0  11   7       18.21       17.80      8.76 o 
   1  11   7      716.04      604.80     20.11 o 
   2  11   7       21.30       10.78      7.13 o 
   3  11   7        6.20        1.05      4.23 o 
   4  11   7       11.33       12.44      9.40 o 
   5  11   7       32.70       35.40     15.79 o 
   6  11   7      182.05      186.23     15.42 o 
  -9  12   7       44.66       37.06      7.98 o 
  -8  12   7        3.41        4.01      2.85 o 
  -7  12   7        2.75        2.28      4.71 o 
  -6  12   7       23.65       20.59      8.72 o 
  -5  12   7       67.50       57.31      9.05 o 
  -4  12   7      149.31      142.38     21.44 o 
  -3  12   7       72.16       66.07      9.30 o 
  -2  12   7       27.07       25.90      9.30 o 
  -1  12   7       37.97       30.09     13.86 o 
   0  12   7      215.95      193.46      9.58 o 
   1  12   7       63.27       43.17     21.24 o 
   2  12   7      123.36      102.49     11.81 o 
   3  12   7       61.68       56.49      8.77 o 
   4  12   7       38.94       32.96     21.10 o 
   5  12   7      161.79      198.23     17.34 o 
  -8  13   7        0.07        1.41      2.78 o 
  -7  13   7        0.04        3.59      4.62 o 
  -6  13   7       94.78       95.40     10.73 o 
  -5  13   7        3.21        0.46      4.55 o 
  -4  13   7      114.74      113.03     13.82 o 
  -3  13   7        4.95       10.66      6.63 o 
  -2  13   7        3.29        0.83      3.85 o 
  -1  13   7       72.73       62.95      7.43 o 
   0  13   7       88.97       87.88      6.94 o 
   1  13   7       29.10       20.68      7.70 o 
   2  13   7       73.60       73.10      7.31 o 
   3  13   7        0.03        1.59      5.12 o 
   4  13   7       21.82       26.04     18.67 o 
  -7  14   7        0.01       -1.28      5.33 o 
  -6  14   7       80.63       81.36      8.38 o 
  -5  14   7       95.54       84.56      8.21 o 
  -4  14   7       12.69       13.04      7.56 o 
  -3  14   7       14.04       12.16      8.41 o 
  -2  14   7      166.85      227.41     19.23 o 
  -1  14   7       45.66       46.91      8.59 o 
   0  14   7       24.67       21.29      9.55 o 
   1  14   7       67.67       75.40      7.70 o 
   2  14   7        1.45       -1.45      4.25 o 
   3  14   7        0.46       -2.48      8.89 o 
  -5  15   7       79.00       91.88     11.18 o 
  -4  15   7       58.47       43.85     25.59 o 
  -3  15   7       29.72       29.31     25.54 o 
  -2  15   7      106.53      102.79     41.80 o 
  -1  15   7       43.42       19.04     33.01 o 
   0  15   7       42.92       27.21     17.54 o 
   1  15   7       49.34       54.06      8.72 o 
 -12   0   8        1.97        1.11      4.19 o 
 -10   0   8        3.37        3.03      3.05 o 
  -8   0   8      333.21      334.43     12.48 o 
  -6   0   8      692.95      680.58     28.81 o 
  -4   0   8     2104.78     2040.52     96.64 o 
  -2   0   8       44.18       30.87      5.94 o 
   0   0   8     2328.70     2526.20     77.31 o 
   2   0   8      173.69      155.61     18.62 o 
   4   0   8       47.96       60.04     31.41 o 
   6   0   8      181.27      153.54     21.90 o 
   8   0   8        0.00        1.91      4.57 o 
 -13   1   8       39.26       33.09     16.14 o 
 -12   1   8      100.03      112.06      8.90 o 
 -11   1   8       10.05       12.77      5.12 o 
 -10   1   8       10.80        8.73      2.64 o 
  -9   1   8       29.68       31.53      4.61 o 
  -8   1   8      138.24      142.73      4.26 o 
  -7   1   8      140.51      142.00      4.24 o 
  -6   1   8       37.45       35.97      8.84 o 
  -5   1   8      337.90      328.46      7.29 o 
  -4   1   8      148.03      172.51      5.42 o 
  -3   1   8        0.19        1.81      2.15 o 
  -2   1   8      207.32      213.82      6.09 o 
  -1   1   8       37.17       45.88      3.75 o 
   0   1   8     1320.42     1536.41     23.31 o 
   1   1   8      224.42      238.29     12.90 o 
   2   1   8       98.06       83.63      8.74 o 
   3   1   8        3.83        3.33      6.15 o 
   4   1   8        6.06        3.59      4.93 o 
   5   1   8        2.07        3.25      6.43 o 
   6   1   8      272.49      237.15     16.09 o 
   7   1   8        6.90        0.40      5.81 o 
   8   1   8       48.66       43.68     24.31 o 
   9   1   8      298.43      326.28     13.19 o 
 -13   2   8       19.09       23.84     11.74 o 
 -12   2   8      223.38      216.03      7.02 o 
 -11   2   8        0.23        2.99      2.41 o 
 -10   2   8       15.23       18.49      5.22 o 
  -9   2   8      132.56      132.47      5.02 o 
  -8   2   8       10.21        8.71      2.52 o 
  -7   2   8       98.18      120.32      3.84 o 
  -6   2   8       33.20       36.15      3.38 o 
  -5   2   8      654.09      646.95      7.21 o 
  -4   2   8     1201.66     1221.81     17.63 o 
  -3   2   8      441.37      457.94      7.87 o 
  -2   2   8      906.67      907.15     13.15 o 
  -1   2   8      570.19      640.27     13.20 o 
   0   2   8     1215.86     1423.57     28.08 o 
   1   2   8        0.38        5.45     12.06 o 
   2   2   8        0.19        2.73      6.12 o 
   3   2   8       58.37       63.10     28.53 o 
   4   2   8      113.63      107.07     11.78 o 
   5   2   8      145.11      112.40     12.90 o 
   6   2   8      392.42      334.59     17.22 o 
   7   2   8      109.39       93.12      9.40 o 
   8   2   8       29.30       23.99     10.20 o 
   9   2   8        0.12        1.32      3.86 o 
 -13   3   8       10.96       15.78      8.57 o 
 -12   3   8        2.29        2.72      2.30 o 
 -11   3   8        2.68        2.32      2.71 o 
 -10   3   8      462.82      501.46     12.46 o 
  -9   3   8      137.72      138.94      4.11 o 
  -8   3   8      501.19      530.26     11.76 o 
  -7   3   8     1211.29     1265.13     22.33 o 
  -6   3   8     1135.83     1144.88     13.53 o 
  -5   3   8      360.51      393.00      8.43 o 
  -4   3   8      234.58      266.09      5.95 o 
  -3   3   8      463.53      512.71     14.99 o 
  -2   3   8      477.24      482.48      9.78 o 
  -1   3   8       49.31       49.71      4.28 o 
   0   3   8        4.42        6.53      2.12 o 
   1   3   8      228.23      235.81      7.90 o 
   2   3   8      484.73      474.09     10.52 o 
   3   3   8       71.37       82.94     10.12 o 
   4   3   8       39.71       32.62     14.95 o 
   5   3   8      314.04      310.30     13.15 o 
   6   3   8       81.22       64.99     29.50 o 
   7   3   8       90.46       68.96     19.33 o 
   8   3   8      198.40      210.71      9.28 o 
   9   3   8        1.22        3.40      4.23 o 
 -13   4   8       25.33       15.39      6.98 o 
 -12   4   8       61.83       57.64      6.48 o 
 -11   4   8       94.55       98.81      6.40 o 
 -10   4   8      337.22      357.97     12.08 o 
  -9   4   8      502.85      516.96     10.72 o 
  -8   4   8       58.41       58.13      3.51 o 
  -7   4   8       24.14       23.00      4.32 o 
  -6   4   8      140.56      141.57      4.31 o 
  -5   4   8      179.95      204.02      4.41 o 
  -4   4   8       35.87       24.35      2.42 o 
  -3   4   8        5.68        3.71      2.00 o 
  -2   4   8      241.06      230.34      4.75 o 
  -1   4   8      170.77      165.29      4.74 o 
   0   4   8        0.40        1.40      1.35 o 
   1   4   8      806.02      769.24     15.07 o 
   2   4   8      967.16      965.12     16.06 o 
   3   4   8     2932.29     2752.27     72.09 o 
   4   4   8     1855.07     1882.08     43.61 o 
   5   4   8      230.10      221.63     16.12 o 
   6   4   8       10.75       12.00      5.63 o 
   7   4   8       35.59       26.60     14.12 o 
   8   4   8       28.84       21.00     14.93 o 
   9   4   8       15.25        8.16      6.69 o 
 -13   5   8       18.33       13.81      7.88 o 
 -12   5   8       50.51       41.92     16.69 o 
 -11   5   8        0.00        2.73      2.67 o 
 -10   5   8      244.22      258.06      8.02 o 
  -9   5   8      969.60      995.32     18.23 o 
  -8   5   8      416.82      409.42     13.38 o 
  -7   5   8      422.60      422.66      7.77 o 
  -6   5   8     1324.32     1378.65     22.62 o 
  -5   5   8      171.53      162.10      3.59 o 
  -4   5   8      332.03      339.24      7.14 o 
  -3   5   8      111.87      105.21      3.69 o 
  -2   5   8      382.61      406.06      8.43 o 
  -1   5   8      648.16      671.42      9.23 o 
   0   5   8     1266.96     1304.29     16.84 o 
   1   5   8     2512.97     2631.57     41.92 o 
   2   5   8      136.71      143.38      7.26 o 
   3   5   8      392.71      378.63     24.20 o 
   4   5   8      344.45      333.84     28.83 o 
   5   5   8      128.43      132.11      9.74 o 
   6   5   8       18.08       15.33      6.25 o 
   7   5   8      204.82      214.94     13.94 o 
   8   5   8        6.77        1.74      5.18 o 
   9   5   8       22.01       25.22     17.76 o 
 -12   6   8       65.91       75.06      7.03 o 
 -11   6   8        8.12        6.58      4.21 o 
 -10   6   8      241.70      236.36      7.95 o 
  -9   6   8       60.76       66.73      5.27 o 
  -8   6   8       70.52       64.35      6.06 o 
  -7   6   8        3.31        2.73      2.40 o 
  -6   6   8      157.27      158.81      6.22 o 
  -5   6   8      103.65      101.24      4.07 o 
  -4   6   8      193.40      177.91      4.15 o 
  -3   6   8      136.59      139.85      5.84 o 
  -2   6   8      211.38      213.69      4.63 o 
  -1   6   8       60.90       55.60      3.36 o 
   0   6   8      162.08      145.68      4.91 o 
   1   6   8     1259.23     1267.19     26.23 o 
   2   6   8     6123.55     6245.98    146.60 o 
   3   6   8      599.09      615.16     28.62 o 
   4   6   8       67.84       53.99     29.97 o 
   5   6   8        0.01       -1.51      6.40 o 
   6   6   8       34.71       28.73     16.80 o 
   7   6   8       28.62       36.27     17.38 o 
   8   6   8       66.43       47.00      9.11 o 
 -12   7   8       16.01       13.06      7.43 o 
 -11   7   8        2.81        3.08      3.22 o 
 -10   7   8        4.33        4.50      2.60 o 
  -9   7   8      129.72      125.51      9.20 o 
  -8   7   8      107.52      107.63      6.52 o 
  -7   7   8       46.58       41.80      4.81 o 
  -6   7   8      302.52      322.67     15.67 o 
  -5   7   8     2719.18     2836.75     44.10 o 
  -4   7   8     1604.11     1633.59     27.27 o 
  -3   7   8      288.98      316.00     10.01 o 
  -2   7   8        2.07        2.57      1.80 o 
  -1   7   8      672.43      719.95     19.00 o 
   0   7   8      270.21      274.59     11.97 o 
   1   7   8      117.65      113.90     19.97 o 
   2   7   8      326.90      283.83     12.24 o 
   3   7   8        0.11       -3.73      6.74 o 
   4   7   8      398.80      388.63     17.52 o 
   5   7   8       41.45       41.74     18.06 o 
   6   7   8        9.66        5.30      4.59 o 
   7   7   8       94.91       99.74      9.80 o 
   8   7   8        0.21        6.14      8.58 o 
 -12   8   8       14.16        7.73      5.47 o 
 -11   8   8       22.87       14.93      5.31 o 
 -10   8   8       35.02       31.07      9.73 o 
  -9   8   8       24.39       21.77      7.69 o 
  -8   8   8        3.33        4.38      2.20 o 
  -7   8   8      452.67      438.70     10.08 o 
  -6   8   8      611.76      635.15     11.20 o 
  -5   8   8      137.42      140.42      4.32 o 
  -4   8   8        2.43       -0.05      1.17 o 
  -3   8   8       38.79       55.67      7.28 o 
  -2   8   8     1267.75     1259.21     20.26 o 
  -1   8   8       38.91       39.11     12.87 o 
   0   8   8        7.25        8.26      4.82 o 
   1   8   8      168.24      174.82     17.22 o 
   2   8   8        1.66        0.89      4.26 o 
   3   8   8        9.99        4.86      4.52 o 
   4   8   8       92.99       89.61     12.79 o 
   5   8   8        0.27        2.72      4.12 o 
   6   8   8       42.54       36.90     27.39 o 
   7   8   8       55.03       35.05     18.46 o 
 -11   9   8        0.35        3.74      3.50 o 
 -10   9   8        9.36        8.55      4.73 o 
  -9   9   8       11.54       10.82      4.63 o 
  -8   9   8        0.51        1.01      2.71 o 
  -7   9   8      158.93      156.22      7.29 o 
  -6   9   8      157.20      160.26      6.35 o 
  -5   9   8        9.85       12.80      5.22 o 
  -4   9   8       96.54      104.22      3.63 o 
  -3   9   8      116.48       99.11      3.47 o 
  -2   9   8        4.18        1.24      3.81 o 
  -1   9   8      297.93      303.88      9.77 o 
   0   9   8      161.08      152.32     10.47 o 
   1   9   8       40.23       53.23     20.89 o 
   2   9   8       77.76       80.18     11.26 o 
   3   9   8       44.68       39.29     18.28 o 
   4   9   8        7.28        9.82      8.21 o 
   5   9   8        8.06       12.92      6.35 o 
   6   9   8       42.94       36.85     25.63 o 
   7   9   8       45.36       43.04     29.65 o 
 -10  10   8       19.44       13.99      6.13 o 
  -9  10   8       14.46       15.46      9.05 o 
  -8  10   8        0.04        2.45      2.71 o 
  -7  10   8       16.00       15.13      5.11 o 
  -6  10   8        9.05        4.47      2.45 o 
  -5  10   8       47.97       36.91      5.10 o 
  -4  10   8      232.52      220.80      7.18 o 
  -3  10   8      138.50      104.79      5.60 o 
  -2  10   8       87.16       68.03     11.67 o 
  -1  10   8      246.34      242.41      8.47 o 
   0  10   8      540.83      493.71     19.86 o 
   1  10   8       80.20       65.53     19.40 o 
   2  10   8       53.88       46.00     22.52 o 
   3  10   8       43.60       52.72     23.93 o 
   4  10   8       15.98       13.16     12.06 o 
   5  10   8       52.99       36.79     22.01 o 
   6  10   8      118.16      138.20     35.72 o 
 -10  11   8       11.00       12.99      5.30 o 
  -9  11   8        0.47        1.08      2.99 o 
  -8  11   8       43.54       45.01      6.32 o 
  -7  11   8       47.63       56.78      5.91 o 
  -6  11   8       78.33       69.99      8.71 o 
  -5  11   8       14.59       16.06      8.22 o 
  -4  11   8       49.70       40.90     22.46 o 
  -3  11   8       69.64       53.58     13.41 o 
  -2  11   8       18.32       19.91      8.99 o 
  -1  11   8       49.58       30.51     20.80 o 
   0  11   8       45.89       41.64      7.90 o 
   1  11   8       31.37       32.50     15.03 o 
   2  11   8        0.27        0.19      3.93 o 
   3  11   8       19.58       24.75     10.71 o 
   4  11   8       64.51       59.11      9.37 o 
   5  11   8        3.78        5.10      6.84 o 
   6  11   8        0.98        0.58      9.16 o 
  -9  12   8        1.08        1.47      3.65 o 
  -8  12   8        1.97        2.87      4.46 o 
  -7  12   8      153.14      192.16     18.60 o 
  -6  12   8       99.95      101.34      8.47 o 
  -5  12   8        2.34        1.37      3.71 o 
  -4  12   8        3.53        1.99      5.71 o 
  -3  12   8        0.37        2.77      4.13 o 
  -2  12   8        8.93        9.91      6.25 o 
  -1  12   8       75.54       62.99      8.20 o 
   0  12   8       98.49       90.60      9.81 o 
   1  12   8       77.46       69.26      9.39 o 
   2  12   8       82.82       80.74      8.74 o 
   3  12   8       10.99        8.84      6.29 o 
   4  12   8        1.70        3.29      3.85 o 
   5  12   8      346.95      424.17     20.90 o 
  -8  13   8       78.33       71.73      9.74 o 
  -7  13   8      355.70      377.28     15.33 o 
  -6  13   8      203.09      181.01     11.16 o 
  -5  13   8       73.36       92.69     11.52 o 
  -4  13   8        4.54        7.31      8.60 o 
  -3  13   8       34.38       23.82     14.14 o 
  -2  13   8        3.91        7.56      6.55 o 
  -1  13   8       47.13       48.54     13.42 o 
   0  13   8        0.13        2.27      4.11 o 
   1  13   8       11.04       17.02      9.04 o 
   2  13   8      157.62      175.73     12.74 o 
   3  13   8       14.61       17.80     12.39 o 
   4  13   8        4.43        4.51      7.84 o 
  -6  14   8      108.33      109.90     11.56 o 
  -5  14   8      112.40      114.00      9.67 o 
  -4  14   8        5.02        3.26      7.39 o 
  -3  14   8        0.20        3.06      3.99 o 
  -2  14   8       45.41       36.07     37.42 o 
  -1  14   8        3.40        1.45      7.54 o 
   0  14   8       79.25       88.00     11.54 o 
   1  14   8       11.94       14.31     11.33 o 
   2  14   8       43.21       17.61     10.98 o 
  -4  15   8      102.72      105.32      9.52 o 
  -3  15   8       49.28       39.62     41.32 o 
  -2  15   8       11.74        7.48     12.67 o 
  -1  15   8      149.90      151.85     17.10 o 
   0  15   8       20.53       10.88     21.03 o 
 -13   0   9     1326.33     1266.07     25.52 o 
 -11   0   9        4.07        3.20      2.53 o 
  -9   0   9        4.25        4.91      3.83 o 
  -7   0   9       17.71       25.69     13.87 o 
  -5   0   9       95.15       91.70      6.26 o 
  -3   0   9      417.64      399.98     10.92 o 
  -1   0   9     3082.04     3285.87     39.13 o 
   1   0   9      366.29      449.63     22.47 o 
   3   0   9     1275.06     1333.03     48.45 o 
   5   0   9       27.36        3.38     10.07 o 
   7   0   9      562.61      530.95     24.62 o 
   9   0   9      142.34      193.05     44.73 o 
 -13   1   9      176.51      177.82     14.02 o 
 -12   1   9       31.89       23.20     10.12 o 
 -11   1   9      127.24      116.85      5.65 o 
 -10   1   9      101.17       93.77      5.50 o 
  -9   1   9       91.76       87.42      4.27 o 
  -8   1   9       42.04       30.93      5.10 o 
  -7   1   9      496.56      483.87     14.61 o 
  -6   1   9        0.11        1.67      2.92 o 
  -5   1   9      116.68      126.92      4.45 o 
  -4   1   9      121.88      130.19      4.81 o 
  -3   1   9      384.73      373.93      8.55 o 
  -2   1   9      354.71      423.30      8.86 o 
  -1   1   9      817.27      820.81     12.75 o 
   0   1   9      307.17      310.84      9.35 o 
   1   1   9       98.65       92.57     10.60 o 
   2   1   9      156.42      136.69     10.21 o 
   3   1   9      203.40      234.64     21.83 o 
   4   1   9       10.31       10.26      5.86 o 
   5   1   9       92.49       95.14     13.13 o 
   6   1   9      196.47      214.27     32.94 o 
   7   1   9       15.94       15.23     11.29 o 
   8   1   9       20.46       11.19     10.99 o 
 -13   2   9      123.17      110.22     10.96 o 
 -12   2   9       64.55       72.11      7.64 o 
 -11   2   9        0.41        2.52      2.39 o 
 -10   2   9        0.01        0.42      2.85 o 
  -9   2   9       63.32       74.01      7.60 o 
  -8   2   9      510.38      473.43     11.39 o 
  -7   2   9      869.68      896.39     28.93 o 
  -6   2   9      833.07      859.75     11.31 o 
  -5   2   9       90.99      101.18      4.66 o 
  -4   2   9       33.31       25.98      5.01 o 
  -3   2   9      435.16      416.25     12.86 o 
  -2   2   9        9.10       16.17      4.52 o 
  -1   2   9      272.49      295.90      8.80 o 
   0   2   9        0.21       -0.10      3.68 o 
   1   2   9       40.79       53.35     20.25 o 
   2   2   9        0.03        5.10      6.04 o 
   3   2   9      170.60      184.14     18.31 o 
   4   2   9       97.78      123.82     10.86 o 
   5   2   9       77.03       70.86     24.00 o 
   6   2   9        7.67        8.86      8.41 o 
   7   2   9      206.04      219.01     15.28 o 
   8   2   9       72.31       45.46     27.49 o 
 -13   3   9        0.01        1.20      2.42 o 
 -12   3   9        6.83        7.99      6.72 o 
 -11   3   9       13.20       11.80      4.07 o 
 -10   3   9      175.70      165.97      7.87 o 
  -9   3   9      719.39      699.88     13.91 o 
  -8   3   9     1338.81     1420.29     24.45 o 
  -7   3   9       38.69       34.61      6.13 o 
  -6   3   9      190.29      166.04      4.77 o 
  -5   3   9        2.83        4.60      2.83 o 
  -4   3   9        1.57        5.44      2.99 o 
  -3   3   9      147.07      126.34      5.75 o 
  -2   3   9       92.58       92.03      5.92 o 
  -1   3   9      304.12      319.29      7.15 o 
   0   3   9      194.27      209.03      4.71 o 
   1   3   9     1958.50     2157.43    137.28 o 
   2   3   9      303.56      304.37     16.06 o 
   3   3   9        5.93        1.23      7.29 o 
   4   3   9      182.46      208.01     12.52 o 
   5   3   9      263.29      223.82     15.43 o 
   6   3   9       21.56       17.29      7.76 o 
   7   3   9       56.67       38.57     23.79 o 
   8   3   9      126.83      112.97     22.70 o 
 -13   4   9        6.89        4.91      4.07 o 
 -12   4   9        0.31        2.16      2.22 o 
 -11   4   9      111.59       96.98      5.68 o 
 -10   4   9      659.62      670.67     14.65 o 
  -9   4   9     1462.55     1491.40     54.71 o 
  -8   4   9        1.37        2.35      2.01 o 
  -7   4   9      107.00      115.94      5.49 o 
  -6   4   9      804.31      833.84     14.23 o 
  -5   4   9       43.41       52.32      2.73 o 
  -4   4   9        9.85        8.50      2.64 o 
  -3   4   9      190.10      193.36      6.19 o 
  -2   4   9      153.04      166.22      3.76 o 
  -1   4   9        6.14        5.28      2.05 o 
   0   4   9        5.00        7.02      2.96 o 
   1   4   9        8.11        5.67      3.90 o 
   2   4   9      385.12      380.62     10.16 o 
   3   4   9      105.95       96.39     12.93 o 
   4   4   9        2.42       -2.00      7.34 o 
   5   4   9        0.74       -0.71      6.10 o 
   6   4   9       58.49       57.81     21.80 o 
   7   4   9        4.06        7.07      5.35 o 
   8   4   9       32.58       31.41     23.40 o 
 -12   5   9       74.44       58.38     11.03 o 
 -11   5   9      205.83      203.00      9.28 o 
 -10   5   9        0.34        2.06      2.07 o 
  -9   5   9      250.13      254.07     10.83 o 
  -8   5   9      126.99      116.98      5.85 o 
  -7   5   9      474.43      497.49      9.82 o 
  -6   5   9        0.00        1.10      2.01 o 
  -5   5   9      213.58      216.36      4.90 o 
  -4   5   9       13.36       25.26      3.95 o 
  -3   5   9      214.88      239.34      6.17 o 
  -2   5   9       53.41       55.81      2.50 o 
  -1   5   9       55.40       56.55      2.61 o 
   0   5   9       23.98       24.95      2.14 o 
   1   5   9       11.71        5.67      3.29 o 
   2   5   9      193.71      189.59     11.08 o 
   3   5   9       75.01       68.78     31.10 o 
   4   5   9       32.97       25.94     10.37 o 
   5   5   9      262.86      255.72     20.19 o 
   6   5   9        0.24        0.54      6.44 o 
   7   5   9       21.89       18.76      9.36 o 
   8   5   9        0.11        1.57      4.25 o 
 -12   6   9       96.90      102.36      8.52 o 
 -11   6   9      568.51      602.36     13.06 o 
 -10   6   9       62.60       57.99      5.66 o 
  -9   6   9      139.07      129.65      8.65 o 
  -8   6   9       86.86       86.77      6.03 o 
  -7   6   9        7.63        7.39      3.30 o 
  -6   6   9      552.73      583.52     11.49 o 
  -5   6   9       33.41       36.86      3.95 o 
  -4   6   9       43.63       41.97      5.39 o 
  -3   6   9       13.37       17.25      3.43 o 
  -2   6   9       47.74       43.46      4.46 o 
  -1   6   9       13.67       14.79      2.73 o 
   0   6   9      734.83      694.59     13.50 o 
   1   6   9      121.19      122.26     12.66 o 
   2   6   9      762.88      759.30     38.03 o 
   3   6   9      272.55      298.08     17.14 o 
   4   6   9       52.44       44.03     29.33 o 
   5   6   9      144.24      114.39     14.29 o 
   6   6   9        5.51        9.59      9.55 o 
   7   6   9        6.18        4.78      6.28 o 
   8   6   9       78.70       97.40     12.18 o 
 -12   7   9      185.13      163.27     10.58 o 
 -11   7   9      289.20      304.58      9.60 o 
 -10   7   9      273.10      274.67      9.71 o 
  -9   7   9      399.00      433.81     12.85 o 
  -8   7   9        4.10        4.13      2.55 o 
  -7   7   9      182.89      191.66      8.46 o 
  -6   7   9      101.17      102.21      3.50 o 
  -5   7   9      257.15      261.35      6.37 o 
  -4   7   9       49.68       46.09      4.30 o 
  -3   7   9        1.24        3.59      2.43 o 
  -2   7   9        6.74        5.76      2.90 o 
  -1   7   9      227.18      239.37      9.79 o 
   0   7   9      298.89      278.78     10.27 o 
   1   7   9      394.69      380.35     20.54 o 
   2   7   9       63.72       54.73     17.83 o 
   3   7   9        2.52        2.63      4.22 o 
   4   7   9        0.19       -3.05      7.40 o 
   5   7   9        4.12        3.97      3.50 o 
   6   7   9        2.35        4.25      7.07 o 
   7   7   9       22.34       16.25      7.73 o 
 -11   8   9      132.38      126.94      7.43 o 
 -10   8   9      357.76      388.22     12.15 o 
  -9   8   9      615.39      657.49     23.52 o 
  -8   8   9      597.06      618.27     14.35 o 
  -7   8   9        9.72        9.49      3.61 o 
  -6   8   9      414.33      434.98     14.21 o 
  -5   8   9      130.04      140.38      4.76 o 
  -4   8   9       58.98       48.89      4.42 o 
  -3   8   9      425.36      430.28      9.28 o 
  -2   8   9      400.15      377.65     14.52 o 
  -1   8   9        9.34        6.59      5.77 o 
   0   8   9        2.32        5.97      3.76 o 
   1   8   9       10.02       12.06      8.73 o 
   2   8   9      155.55      179.18     14.14 o 
   3   8   9       15.26       14.59      8.40 o 
   4   8   9      101.57       80.78     12.55 o 
   5   8   9        9.40       14.57      6.76 o 
   6   8   9      127.09      147.24     12.02 o 
   7   8   9        1.63        2.38      4.37 o 
 -11   9   9      191.09      178.26      8.02 o 
 -10   9   9        1.71        1.84      2.44 o 
  -9   9   9      157.82      150.69      6.86 o 
  -8   9   9        2.07        3.67      2.93 o 
  -7   9   9       44.79       42.72      8.79 o 
  -6   9   9       42.98       38.34      4.82 o 
  -5   9   9       28.53       28.92      3.82 o 
  -4   9   9      205.65      173.43      7.51 o 
  -3   9   9       18.87       12.76      5.13 o 
  -2   9   9      585.10      559.18     25.37 o 
  -1   9   9      193.63      166.36      9.67 o 
   0   9   9       12.48        9.62      6.38 o 
   1   9   9       14.68       11.81     11.66 o 
   2   9   9       99.32       95.87     11.64 o 
   3   9   9        7.30        9.25      5.58 o 
   4   9   9      319.12      307.25     15.78 o 
   5   9   9        2.09        2.42      4.92 o 
   6   9   9       73.75       89.97     19.18 o 
 -10  10   9       52.76       49.05      7.39 o 
  -9  10   9        6.17        5.77      3.36 o 
  -8  10   9       18.64       15.81      6.18 o 
  -7  10   9        1.63        2.38      2.01 o 
  -6  10   9      128.45      128.14      5.29 o 
  -5  10   9       22.83       21.94      9.17 o 
  -4  10   9        7.63        2.41      2.51 o 
  -3  10   9      730.27      743.63     18.33 o 
  -2  10   9      849.90      905.80     21.51 o 
  -1  10   9        2.36        4.29      4.75 o 
   0  10   9       67.30       45.09     19.32 o 
   1  10   9        6.14        3.90      7.46 o 
   2  10   9       37.31       28.54     13.79 o 
   3  10   9       61.66       63.46      9.27 o 
   4  10   9      478.30      488.18     17.56 o 
   5  10   9      206.31      250.84     17.29 o 
   6  10   9      228.82      253.32     18.80 o 
  -9  11   9        7.45        6.23      8.06 o 
  -8  11   9       39.43       30.77     19.08 o 
  -7  11   9        2.90        4.36      4.38 o 
  -6  11   9        5.89        7.94      4.87 o 
  -5  11   9      118.20      113.51     11.89 o 
  -4  11   9        7.13        9.07      8.28 o 
  -3  11   9       13.03        8.63      4.37 o 
  -2  11   9      174.65      163.56      8.92 o 
  -1  11   9      309.30      303.66     11.35 o 
   0  11   9       69.96       44.28     24.82 o 
   1  11   9        0.37        2.50      4.24 o 
   2  11   9       53.39       67.38     10.16 o 
   3  11   9      156.96      186.23     12.78 o 
   4  11   9       57.84       65.57      7.95 o 
   5  11   9      104.15      128.50     11.24 o 
  -8  12   9        2.99        6.83      7.96 o 
  -7  12   9       25.72       20.87     18.93 o 
  -6  12   9        0.39        1.31      6.51 o 
  -5  12   9       21.18       27.56     12.44 o 
  -4  12   9        9.78        7.98      6.74 o 
  -3  12   9       59.27       65.99     13.34 o 
  -2  12   9        0.28        0.33      3.32 o 
  -1  12   9        7.03        9.46      8.30 o 
   0  12   9        9.95        9.32      5.13 o 
   1  12   9       10.70        9.21      6.44 o 
   2  12   9       12.43        5.64     11.32 o 
   3  12   9        0.27        1.98      4.88 o 
   4  12   9        0.07        3.12      3.64 o 
  -7  13   9       23.89       17.50     11.81 o 
  -6  13   9        0.46        2.62      6.30 o 
  -5  13   9      110.67      101.09      8.80 o 
  -4  13   9       39.56       26.15     21.22 o 
  -3  13   9       50.34       39.63     22.75 o 
  -2  13   9        3.63        3.82      6.93 o 
  -1  13   9       50.55       52.27      7.78 o 
   0  13   9      122.33      124.77      8.56 o 
   1  13   9        7.60        6.63      5.48 o 
   2  13   9      100.45      115.64     10.39 o 
   3  13   9        0.10        3.38      4.41 o 
  -5  14   9       13.50        2.98      7.46 o 
  -4  14   9       17.14        9.20      8.55 o 
  -3  14   9      117.93      112.40     11.94 o 
  -2  14   9       51.58       73.93     12.41 o 
  -1  14   9       27.80       21.11     24.13 o 
   0  14   9        0.19        3.79      2.97 o 
   1  14   9        0.42        1.53      3.75 o 
 -12   0  10       63.72       58.52      8.21 o 
 -10   0  10      133.87      134.54     11.79 o 
  -8   0  10        3.32        1.32      2.39 o 
  -6   0  10       46.37       55.13      6.13 o 
  -4   0  10      138.21      136.97      6.99 o 
  -2   0  10       49.38       54.83     12.49 o 
   0   0  10      117.51      107.58     12.73 o 
   2   0  10      156.64      129.61     14.71 o 
   4   0  10      446.71      349.61     25.08 o 
   6   0  10       55.80       56.11     43.98 o 
   8   0  10      114.25      137.76     15.55 o 
 -13   1  10      133.93      140.14      8.57 o 
 -12   1  10        4.97        3.73      2.56 o 
 -11   1  10        0.24        3.25      2.90 o 
 -10   1  10       69.30       60.01      4.62 o 
  -9   1  10        1.02        3.61      2.17 o 
  -8   1  10       37.34       42.89      5.09 o 
  -7   1  10      425.84      433.81      9.85 o 
  -6   1  10        6.89        8.00      2.89 o 
  -5   1  10       74.14       87.61      5.98 o 
  -4   1  10      198.96      204.84      7.13 o 
  -3   1  10      217.55      223.14      9.21 o 
  -2   1  10      740.00      760.00     14.58 o 
  -1   1  10        0.83       -0.25      4.11 o 
   0   1  10      125.05      116.57      6.14 o 
   1   1  10        8.57        7.57      9.61 o 
   2   1  10        3.88        4.22      8.61 o 
   3   1  10      827.93      712.70     26.86 o 
   4   1  10        0.99       -0.12      7.08 o 
   5   1  10      196.22      162.34     11.88 o 
   6   1  10        0.18        3.78      5.56 o 
   7   1  10        0.00        1.12      4.74 o 
   8   1  10        0.42        1.09      4.85 o 
 -13   2  10       81.19       74.34      7.00 o 
 -12   2  10       27.18       19.44      6.97 o 
 -11   2  10        0.44        1.33      2.54 o 
 -10   2  10       16.59       21.50      7.42 o 
  -9   2  10      107.33      109.20      7.75 o 
  -8   2  10       35.38       38.40      4.57 o 
  -7   2  10      184.33      193.97      6.94 o 
  -6   2  10        0.13        1.41      2.14 o 
  -5   2  10      119.83      123.78      5.85 o 
  -4   2  10       36.75       44.61      5.33 o 
  -3   2  10      888.73      947.94     14.35 o 
  -2   2  10      119.24      125.98      5.58 o 
  -1   2  10        0.84        1.23      3.93 o 
   0   2  10       69.19       76.50      7.42 o 
   1   2  10        0.07        2.09      8.46 o 
   2   2  10      831.90      863.92     33.77 o 
   3   2  10      193.35      208.17     13.17 o 
   4   2  10       17.77       12.15      8.30 o 
   5   2  10       94.05       75.83     13.62 o 
   6   2  10      108.70      110.08     10.48 o 
   7   2  10        9.23        5.90      5.73 o 
   8   2  10      113.01      128.68     15.73 o 
 -13   3  10        0.84        2.15      3.97 o 
 -12   3  10       22.61       15.81      7.43 o 
 -11   3  10      159.20      156.01      9.41 o 
 -10   3  10      105.45      102.93      6.22 o 
  -9   3  10      177.57      189.96      8.63 o 
  -8   3  10        0.30        1.82      2.49 o 
  -7   3  10      609.00      628.57     11.78 o 
  -6   3  10       77.08       79.85      4.72 o 
  -5   3  10       10.22       12.77      4.31 o 
  -4   3  10     2050.72     2192.88     25.05 o 
  -3   3  10      463.77      509.53     10.70 o 
  -2   3  10        5.08        4.53      2.92 o 
  -1   3  10        0.58        3.44      3.51 o 
   0   3  10        1.00        1.95      2.65 o 
   1   3  10       36.61       38.03     18.90 o 
   2   3  10      168.25      162.83     12.24 o 
   3   3  10      571.80      563.75     21.48 o 
   4   3  10      116.05      103.15     10.87 o 
   5   3  10        0.54        4.63      6.81 o 
   6   3  10       47.56       31.68     20.94 o 
   7   3  10       79.98       87.01     22.93 o 
   8   3  10      102.43      131.90     14.64 o 
 -13   4  10       43.40       38.99     20.56 o 
 -12   4  10       18.85       18.73      7.05 o 
 -11   4  10       33.15       33.84     11.72 o 
 -10   4  10       24.43       23.86      5.23 o 
  -9   4  10        0.23        1.66      3.13 o 
  -8   4  10        6.72        7.30      2.86 o 
  -7   4  10      191.16      180.84      7.12 o 
  -6   4  10       12.11       11.98      3.65 o 
  -5   4  10     1783.87     1886.83     35.87 o 
  -4   4  10        0.53        2.40      2.83 o 
  -3   4  10      296.03      331.28      9.66 o 
  -2   4  10       23.48       22.13      6.65 o 
  -1   4  10     2904.94     2967.83     44.05 o 
   0   4  10      356.78      359.87     10.57 o 
   1   4  10      139.08      135.27     12.26 o 
   2   4  10      123.11      116.69     22.14 o 
   3   4  10        2.59        2.15      5.86 o 
   4   4  10       30.07       27.46     14.92 o 
   5   4  10       28.91       28.66     16.14 o 
   6   4  10       36.36       31.62     15.61 o 
   7   4  10       17.44       14.07     10.56 o 
 -12   5  10        1.06        3.00      2.93 o 
 -11   5  10        0.10        1.61      3.00 o 
 -10   5  10       40.77       36.83     14.08 o 
  -9   5  10       14.74       11.92      4.36 o 
  -8   5  10       24.47       25.79      8.60 o 
  -7   5  10        0.31        1.02      1.25 o 
  -6   5  10      213.16      217.54      7.19 o 
  -5   5  10      368.88      352.95      8.45 o 
  -4   5  10       13.92       19.82      6.17 o 
  -3   5  10       53.62       52.52      5.65 o 
  -2   5  10      291.66      289.59      7.32 o 
  -1   5  10      320.58      346.22      7.48 o 
   0   5  10      495.94      488.22     15.44 o 
   1   5  10     3000.64     3027.05     77.94 o 
   2   5  10      279.86      260.48     24.60 o 
   3   5  10       82.27       69.63     38.08 o 
   4   5  10        0.27       -2.95      7.25 o 
   5   5  10       64.24       63.51     20.11 o 
   6   5  10        0.10       -0.73      6.38 o 
   7   5  10       43.19       38.18     23.74 o 
 -12   6  10        0.02        0.29      2.20 o 
 -11   6  10       77.02       69.49      6.43 o 
 -10   6  10       59.07       58.91      7.66 o 
  -9   6  10       20.99       23.86      8.16 o 
  -8   6  10       53.87       44.49     15.41 o 
  -7   6  10        4.91        4.29      1.82 o 
  -6   6  10      748.71      810.23     23.62 o 
  -5   6  10        0.32        1.32      2.36 o 
  -4   6  10      164.78      149.85      4.87 o 
  -3   6  10      181.26      176.57      6.95 o 
  -2   6  10       25.85       21.97      4.47 o 
  -1   6  10        7.60        6.14      3.65 o 
   0   6  10     1956.74     1941.08     49.38 o 
   1   6  10      964.67      932.34     20.40 o 
   2   6  10      322.69      332.81     15.35 o 
   3   6  10        0.01        0.47      4.24 o 
   4   6  10        4.53        6.44      5.59 o 
   5   6  10       14.74       13.27      8.56 o 
   6   6  10        0.44        2.71      5.51 o 
   7   6  10        2.33       -0.08      7.93 o 
 -12   7  10       22.82       11.61      5.80 o 
 -11   7  10       90.74       84.63      9.33 o 
 -10   7  10       79.03       75.80     10.11 o 
  -9   7  10        0.14       -0.25      2.49 o 
  -8   7  10       33.28       34.87      5.93 o 
  -7   7  10       93.86      102.18      5.79 o 
  -6   7  10      392.98      409.49     28.89 o 
  -5   7  10      277.65      267.45      7.94 o 
  -4   7  10       18.86       21.77      7.15 o 
  -3   7  10       60.23       62.13      4.47 o 
  -2   7  10      412.33      387.59     10.38 o 
  -1   7  10        2.91        4.36      5.16 o 
   0   7  10      419.03      400.18     14.93 o 
   1   7  10      861.75      871.49     20.71 o 
   2   7  10      362.36      375.65     16.77 o 
   3   7  10      270.31      263.77     17.55 o 
   4   7  10        1.97        3.58      4.99 o 
   5   7  10       11.05        8.96      9.11 o 
   6   7  10      161.55      191.15     17.31 o 
 -11   8  10      172.14      169.37      7.62 o 
 -10   8  10       42.91       30.79     12.79 o 
  -9   8  10      143.41      153.76      8.56 o 
  -8   8  10        0.02        1.94      2.21 o 
  -7   8  10      169.94      174.95      7.73 o 
  -6   8  10      149.99      160.31      6.14 o 
  -5   8  10       28.39       24.14      4.81 o 
  -4   8  10       26.92       15.60      4.26 o 
  -3   8  10       46.52       35.85      7.35 o 
  -2   8  10       19.46       19.29      6.60 o 
  -1   8  10      602.21      559.25     14.56 o 
   0   8  10      178.03      165.29     16.85 o 
   1   8  10        1.08        5.10      6.82 o 
   2   8  10       10.25        9.79      7.33 o 
   3   8  10       59.16       57.02     32.65 o 
   4   8  10       15.78       12.33     10.44 o 
   5   8  10       45.62       38.90     28.05 o 
   6   8  10        0.39        0.37      5.56 o 
 -10   9  10       44.52       41.14      5.33 o 
  -9   9  10       20.43       13.99      6.15 o 
  -8   9  10        1.85        3.66      3.08 o 
  -7   9  10       60.63       62.05      4.87 o 
  -6   9  10       13.27       10.53      5.33 o 
  -5   9  10       15.10       12.00     11.29 o 
  -4   9  10      202.47      184.67     11.78 o 
  -3   9  10      284.97      306.77     13.37 o 
  -2   9  10      275.54      260.76     10.14 o 
  -1   9  10      182.10      176.26      8.79 o 
   0   9  10        1.21        4.55      3.23 o 
   1   9  10       11.97       18.19     11.39 o 
   2   9  10        1.51       -1.17      7.18 o 
   3   9  10       58.87       79.76     10.90 o 
   4   9  10        2.63        5.03      5.64 o 
   5   9  10      142.17      165.49     12.67 o 
 -10  10  10        0.88        1.99      2.56 o 
  -9  10  10       12.13        8.77      6.47 o 
  -8  10  10        1.40        1.16      1.83 o 
  -7  10  10      148.50      142.79      9.25 o 
  -6  10  10       93.50       74.00     24.84 o 
  -5  10  10       16.69       13.17     11.26 o 
  -4  10  10       27.97       24.26     12.74 o 
  -3  10  10       25.99       17.36      6.78 o 
  -2  10  10        7.94        8.93      4.40 o 
  -1  10  10       15.35       11.96      7.30 o 
   0  10  10       62.19       55.42      7.61 o 
   1  10  10        0.80        2.10      3.82 o 
   2  10  10       75.29       68.79     30.90 o 
   3  10  10       60.10       66.42     13.52 o 
   4  10  10        6.28        6.54      5.42 o 
   5  10  10       69.10       70.70     12.60 o 
  -9  11  10       12.70        8.46      6.58 o 
  -8  11  10       28.35       25.44     16.32 o 
  -7  11  10       44.62       52.91      8.77 o 
  -6  11  10      116.39      124.76     12.74 o 
  -5  11  10       20.51       18.03     13.33 o 
  -4  11  10        3.01        6.86      5.63 o 
  -3  11  10       22.80       17.80      7.22 o 
  -2  11  10        0.15        2.09      4.19 o 
  -1  11  10        3.08        3.26      2.93 o 
   0  11  10        4.00        4.29      3.40 o 
   1  11  10       26.13       22.19     12.70 o 
   2  11  10       95.48      125.75     10.78 o 
   3  11  10      114.20      134.68     13.75 o 
   4  11  10       58.47       72.56     11.89 o 
  -8  12  10        5.53        2.98      4.96 o 
  -7  12  10        2.73        2.79      5.18 o 
  -6  12  10       30.72       25.69     14.58 o 
  -5  12  10        6.17        7.50      6.46 o 
  -4  12  10       49.71       48.55      8.96 o 
  -3  12  10       21.34       12.57      9.82 o 
  -2  12  10       72.77       75.08      6.90 o 
  -1  12  10        0.40       -4.05      5.19 o 
   0  12  10       62.84       44.13     20.57 o 
   1  12  10      143.20      161.83     11.29 o 
   2  12  10       43.51       37.23     21.32 o 
   3  12  10       33.05       31.11     26.63 o 
  -6  13  10        0.26        1.99      4.79 o 
  -5  13  10       67.52       61.74     11.12 o 
  -4  13  10      147.39      165.17     11.41 o 
  -3  13  10      199.50      212.18     15.25 o 
  -2  13  10      100.63       68.67     58.42 o 
  -1  13  10       96.64       93.43      7.47 o 
   0  13  10       62.03       68.45      9.94 o 
   1  13  10        2.49        6.17      5.27 o 
  -4  14  10        6.40        9.00      8.21 o 
  -3  14  10        6.41        5.64      6.59 o 
  -2  14  10      103.45      104.23     14.70 o 
  -1  14  10       10.02       12.40     21.60 o 
 -13   0  11       48.99       27.46     24.45 o 
 -11   0  11       32.99       28.28     16.36 o 
  -9   0  11      888.21      881.60     19.92 o 
  -7   0  11       87.62       88.25      6.44 o 
  -5   0  11       12.36       11.54      6.56 o 
  -3   0  11      106.78      101.27     11.73 o 
  -1   0  11      260.98      255.35     10.86 o 
   1   0  11        0.81       -2.51     15.80 o 
   3   0  11     1918.57     1923.09     46.03 o 
   5   0  11      402.37      381.45     22.54 o 
   7   0  11      129.90      123.94     58.44 o 
 -13   1  11      113.72      132.72      7.86 o 
 -12   1  11      122.79      144.86     12.03 o 
 -11   1  11        0.01        1.59      2.83 o 
 -10   1  11       12.41        9.77      3.72 o 
  -9   1  11       19.09       16.20      5.18 o 
  -8   1  11       25.34       27.23      8.17 o 
  -7   1  11       50.45       41.90     12.27 o 
  -6   1  11       80.79       70.89      5.19 o 
  -5   1  11      222.17      211.46      7.57 o 
  -4   1  11       36.31       37.39      7.15 o 
  -3   1  11      300.25      312.29     10.41 o 
  -2   1  11      522.48      571.09     13.56 o 
  -1   1  11      529.80      505.19     13.21 o 
   0   1  11      205.27      190.84      8.24 o 
   1   1  11      225.74      223.88     16.06 o 
   2   1  11      271.60      231.55     16.86 o 
   3   1  11      197.89      164.68     12.05 o 
   4   1  11      162.12      168.51     12.23 o 
   5   1  11      206.20      205.96     14.41 o 
   6   1  11        0.62        5.79      4.30 o 
   7   1  11       59.26       37.58     31.53 o 
 -13   2  11        0.12        1.30      3.02 o 
 -12   2  11        0.07        0.97      3.58 o 
 -11   2  11        1.11        0.65      2.55 o 
 -10   2  11        9.13       13.63      4.21 o 
  -9   2  11      443.02      438.84     10.41 o 
  -8   2  11       49.03       42.32      5.60 o 
  -7   2  11       66.32       58.37      4.78 o 
  -6   2  11       16.27       17.46      4.42 o 
  -5   2  11      352.46      378.20     12.08 o 
  -4   2  11      229.19      243.38      7.88 o 
  -3   2  11      172.98      176.89      7.46 o 
  -2   2  11       17.98       21.65      7.81 o 
  -1   2  11       25.95       31.55      6.38 o 
   0   2  11       67.86       63.74      7.51 o 
   1   2  11        0.35       -0.41      5.84 o 
   2   2  11      632.89      610.50     23.16 o 
   3   2  11        7.28        8.18      6.89 o 
   4   2  11      108.91       93.79     25.82 o 
   5   2  11        0.58        3.30      6.71 o 
   6   2  11      105.80      128.02     13.25 o 
   7   2  11        0.03        3.22      5.60 o 
 -12   3  11       68.65       64.38      7.09 o 
 -11   3  11      103.04      102.06      5.90 o 
 -10   3  11       71.35       75.95      8.23 o 
  -9   3  11      176.55      170.07      7.22 o 
  -8   3  11      204.51      212.11      6.19 o 
  -7   3  11       43.73       43.35      5.05 o 
  -6   3  11       22.22       25.09      7.26 o 
  -5   3  11        1.89        2.78      3.75 o 
  -4   3  11       57.21       57.48      5.81 o 
  -3   3  11        0.03        0.79      3.39 o 
  -2   3  11      732.38      769.40     22.47 o 
  -1   3  11      368.01      388.16     11.62 o 
   0   3  11       42.58       41.92     15.36 o 
   1   3  11        0.87        4.58      8.32 o 
   2   3  11      139.93      134.23     10.96 o 
   3   3  11      128.37      139.66     12.89 o 
   4   3  11       23.19       18.51      8.78 o 
   5   3  11       14.32       18.49     10.00 o 
   6   3  11        0.15        0.79      7.17 o 
   7   3  11       91.76       98.89     11.67 o 
 -12   4  11       80.93       59.16     17.95 o 
 -11   4  11      112.87      103.43     13.09 o 
 -10   4  11       35.34       28.45     11.77 o 
  -9   4  11        1.53        4.20      3.18 o 
  -8   4  11        3.28        2.82      2.22 o 
  -7   4  11      103.54       83.20      4.84 o 
  -6   4  11      185.33      175.07      6.20 o 
  -5   4  11       89.31       90.51      4.81 o 
  -4   4  11      286.62      270.78      8.13 o 
  -3   4  11      161.66      164.94      8.23 o 
  -2   4  11      376.53      368.68      9.75 o 
  -1   4  11      782.56      795.95     15.44 o 
   0   4  11        0.43        1.45      4.12 o 
   1   4  11      116.84      114.55      9.85 o 
   2   4  11        1.27       -1.06      9.03 o 
   3   4  11       21.26       23.22     12.07 o 
   4   4  11       56.24       55.61     27.05 o 
   5   4  11      213.19      221.11     14.97 o 
   6   4  11       24.32       22.69     13.26 o 
   7   4  11        0.02        2.71      6.59 o 
 -12   5  11      577.55      608.73     18.38 o 
 -11   5  11       90.93       77.89      6.93 o 
 -10   5  11        2.21        2.19      1.47 o 
  -9   5  11        3.71        3.30      4.32 o 
  -8   5  11       17.84       15.95      6.89 o 
  -7   5  11       65.91       59.07      8.82 o 
  -6   5  11      881.08      920.38     19.46 o 
  -5   5  11      356.99      369.08      9.04 o 
  -4   5  11       76.34       80.33      5.81 o 
  -3   5  11      258.71      234.89      7.20 o 
  -2   5  11      650.04      671.28     14.15 o 
  -1   5  11      844.29      856.87     16.37 o 
   0   5  11     1572.50     1602.08     21.73 o 
   1   5  11       52.69       45.10     23.88 o 
   2   5  11      766.95      789.40     24.58 o 
   3   5  11      430.96      407.05     15.55 o 
   4   5  11       57.06       44.99     23.79 o 
   5   5  11       12.81       11.37     11.90 o 
   6   5  11      126.43      144.38     14.82 o 
 -12   6  11       23.88       10.28      5.14 o 
 -11   6  11       12.60       11.76      5.17 o 
 -10   6  11       46.61       42.90     16.35 o 
  -9   6  11       28.79       25.60     10.17 o 
  -8   6  11      289.42      308.97     15.91 o 
  -7   6  11       40.40       42.84      7.28 o 
  -6   6  11       86.64       78.43      5.16 o 
  -5   6  11       19.56       21.58      4.77 o 
  -4   6  11       84.44       71.33      4.92 o 
  -3   6  11      133.18      124.75      6.32 o 
  -2   6  11        3.33        5.86      3.78 o 
  -1   6  11     1484.92     1498.51     23.78 o 
   0   6  11      472.05      478.23     15.46 o 
   1   6  11      759.46      748.20     23.88 o 
   2   6  11        9.55        7.11     10.17 o 
   3   6  11       32.35       25.22     13.00 o 
   4   6  11        1.73        4.24      5.49 o 
   5   6  11       12.42       16.30     13.22 o 
   6   6  11       14.68       10.80      8.16 o 
 -11   7  11       73.31       67.54     10.00 o 
 -10   7  11      128.85      133.27      6.42 o 
  -9   7  11       22.35       18.90      7.56 o 
  -8   7  11      218.77      225.82     14.52 o 
  -7   7  11       87.16       79.95      7.83 o 
  -6   7  11       64.07       60.64      9.77 o 
  -5   7  11       28.10       20.06      6.85 o 
  -4   7  11      263.25      255.74      6.49 o 
  -3   7  11       21.63       24.85      4.85 o 
  -2   7  11      216.93      186.36      9.80 o 
  -1   7  11      817.98      841.22     21.42 o 
   0   7  11       67.23       67.73     24.48 o 
   1   7  11       29.70       22.11     15.63 o 
   2   7  11      253.24      261.45     13.92 o 
   3   7  11      222.49      236.62     20.66 o 
   4   7  11      204.43      221.79     12.99 o 
   5   7  11       31.24       30.83     20.50 o 
   6   7  11        8.94        3.30      9.97 o 
 -11   8  11       31.18       24.74     10.56 o 
 -10   8  11       10.40        6.66      3.43 o 
  -9   8  11       45.52       33.56     17.90 o 
  -8   8  11      149.94      148.79      8.95 o 
  -7   8  11       63.21       56.39     11.36 o 
  -6   8  11      463.91      450.03     17.29 o 
  -5   8  11       28.60       23.21      6.79 o 
  -4   8  11      123.86      118.59      6.80 o 
  -3   8  11       73.70       78.85      6.50 o 
  -2   8  11        2.54        0.02      4.25 o 
  -1   8  11        0.03        4.17      3.01 o 
   0   8  11        0.88        1.65      4.00 o 
   1   8  11      756.18      795.89     24.78 o 
   2   8  11        0.00        0.99      5.92 o 
   3   8  11        0.02       -0.39      6.54 o 
   4   8  11       19.12       24.63     13.54 o 
   5   8  11       80.59       93.57     13.43 o 
 -10   9  11       80.80       94.51      6.99 o 
  -9   9  11      214.00      227.64      9.15 o 
  -8   9  11      135.01      128.63      5.97 o 
  -7   9  11      538.07      443.84     67.39 o 
  -6   9  11       15.32        4.79      5.06 o 
  -5   9  11        6.05        0.40      5.71 o 
  -4   9  11      292.68      295.78     11.05 o 
  -3   9  11       79.39       65.85      9.15 o 
  -2   9  11        5.13        5.43      4.38 o 
  -1   9  11        0.02        1.43      4.69 o 
   0   9  11      125.63      123.61     15.22 o 
   1   9  11      235.64      255.62     12.24 o 
   2   9  11        5.06        4.91      4.16 o 
   3   9  11       44.44       43.73     28.15 o 
   4   9  11       17.61       17.71     11.29 o 
  -9  10  11      384.43      385.52     15.03 o 
  -8  10  11       36.30       28.65     18.85 o 
  -7  10  11       17.62       15.90      8.61 o 
  -6  10  11       48.87       44.39     24.75 o 
  -5  10  11      174.15      176.74     12.39 o 
  -4  10  11        1.70        0.11      5.22 o 
  -3  10  11        1.49        0.11      3.69 o 
  -2  10  11       63.27       68.64     10.26 o 
  -1  10  11       10.59        7.53      6.41 o 
   0  10  11       29.73       26.76     14.31 o 
   1  10  11        2.13        2.33      4.30 o 
   2  10  11       37.58       29.34     19.20 o 
   3  10  11       99.31      121.32     14.40 o 
   4  10  11      369.32      421.14     16.49 o 
  -8  11  11        2.05        5.21      5.88 o 
  -7  11  11       44.26       41.12     12.33 o 
  -6  11  11        0.84        4.08      4.80 o 
  -5  11  11       51.39       44.75     29.23 o 
  -4  11  11        0.62        2.78      3.60 o 
  -3  11  11       20.39       14.84      9.28 o 
  -2  11  11       45.35       47.50     18.75 o 
  -1  11  11      404.12      394.58     13.93 o 
   0  11  11       34.02       38.36     17.80 o 
   1  11  11      231.63      241.64     13.15 o 
   2  11  11       54.82       57.17     34.95 o 
   3  11  11       17.13       19.29      9.89 o 
  -7  12  11       20.48       16.20     11.08 o 
  -6  12  11       31.25       23.20     16.76 o 
  -5  12  11        6.07        6.96      5.74 o 
  -4  12  11       22.51       13.61     14.16 o 
  -3  12  11      141.14      135.91     11.73 o 
  -2  12  11        4.24        2.27      7.90 o 
  -1  12  11        2.03        2.54      4.72 o 
   0  12  11       42.69       31.49     18.24 o 
   1  12  11        6.04       10.76      7.51 o 
  -5  13  11       39.23       34.40     24.46 o 
  -4  13  11        2.03       -0.42      7.65 o 
  -3  13  11        0.21        2.26      5.41 o 
  -2  13  11      122.24      109.57     15.15 o 
  -1  13  11       21.15       14.56     18.47 o 
   0  13  11        6.67       13.77     13.03 o 
 -12   0  12        0.99        1.82      4.09 o 
 -10   0  12       58.98       57.61      5.71 o 
  -8   0  12      404.41      401.79     14.48 o 
  -6   0  12      191.47      230.13     15.23 o 
  -4   0  12       26.13       28.33     11.97 o 
  -2   0  12      182.94      184.19     16.11 o 
   0   0  12       55.90       50.78     20.42 o 
   2   0  12      727.91      662.31     32.82 o 
   4   0  12       49.85       36.87     24.78 o 
   6   0  12       40.54       31.13     30.71 o 
 -12   1  12        6.20       -0.38      4.24 o 
 -11   1  12      181.78      174.85     10.76 o 
 -10   1  12       78.10       72.50      7.50 o 
  -9   1  12       23.70       26.10      6.76 o 
  -8   1  12        0.01        1.52      2.78 o 
  -7   1  12        1.80        1.05      2.10 o 
  -6   1  12      231.36      231.43      7.71 o 
  -5   1  12      128.80      125.52      6.89 o 
  -4   1  12      130.68      138.88      6.42 o 
  -3   1  12       21.61       15.89      5.44 o 
  -2   1  12      341.74      358.44     10.44 o 
  -1   1  12      146.52      143.07      6.91 o 
   0   1  12      525.88      511.47     12.65 o 
   1   1  12      334.12      322.71     16.50 o 
   2   1  12        4.08        4.04      5.20 o 
   3   1  12        6.08       12.47     10.78 o 
   4   1  12      458.88      451.11     19.89 o 
   5   1  12        0.76        4.95      6.56 o 
   6   1  12        0.24        2.41      5.88 o 
 -12   2  12       22.39       15.63      8.66 o 
 -11   2  12       21.53       21.69      8.84 o 
 -10   2  12        2.90        1.73      2.30 o 
  -9   2  12      300.23      289.01      7.43 o 
  -8   2  12       84.82       87.41      5.25 o 
  -7   2  12      224.72      216.98      6.81 o 
  -6   2  12      110.05      108.53      5.15 o 
  -5   2  12       59.95       62.65      8.01 o 
  -4   2  12      788.49      803.22     16.70 o 
  -3   2  12      336.50      324.65     10.86 o 
  -2   2  12       14.78       12.29      5.06 o 
  -1   2  12       89.14       93.36      8.09 o 
   0   2  12       11.20        8.66      7.47 o 
   1   2  12        4.11        4.66      5.53 o 
   2   2  12      286.50      320.92     24.05 o 
   3   2  12       38.49       28.06     16.20 o 
   4   2  12       37.51       23.50     13.76 o 
   5   2  12       15.97        6.03      7.73 o 
   6   2  12       53.66       41.96     24.18 o 
 -12   3  12       52.97       35.61     16.68 o 
 -11   3  12       93.40       95.28     11.90 o 
 -10   3  12       11.19        7.09      4.17 o 
  -9   3  12       49.93       53.11      7.95 o 
  -8   3  12       12.11       11.48      3.75 o 
  -7   3  12       19.03       21.59      5.91 o 
  -6   3  12      941.25      991.22     23.01 o 
  -5   3  12      135.59      124.94      8.08 o 
  -4   3  12        7.04        3.64      2.72 o 
  -3   3  12       16.86       15.33      5.49 o 
  -2   3  12       65.14       65.82      8.02 o 
  -1   3  12       32.84       34.04      9.56 o 
   0   3  12      445.30      455.33     13.26 o 
   1   3  12      124.36      122.23     10.50 o 
   2   3  12       46.65       51.05     21.02 o 
   3   3  12       54.35       52.80     21.88 o 
   4   3  12      185.50      211.86     29.13 o 
   5   3  12      111.63      112.60     14.21 o 
   6   3  12       17.80       21.44     12.22 o 
 -12   4  12      133.32      130.77      8.62 o 
 -11   4  12      307.50      281.87      9.60 o 
 -10   4  12       98.53       96.54     11.47 o 
  -9   4  12       12.32        8.96      3.11 o 
  -8   4  12       98.21       98.03      7.38 o 
  -7   4  12        0.61        2.07      2.27 o 
  -6   4  12       18.93       13.99      5.05 o 
  -5   4  12      350.20      376.39     10.12 o 
  -4   4  12       86.59       78.50      5.93 o 
  -3   4  12        8.02        5.68      3.76 o 
  -2   4  12      241.53      246.07      9.82 o 
  -1   4  12       42.69       45.01      7.22 o 
   0   4  12       66.69       80.93     11.33 o 
   1   4  12      150.85      151.50     13.97 o 
   2   4  12        7.60        8.23      9.59 o 
   3   4  12      106.59      112.60     14.29 o 
   4   4  12       61.60       41.11     21.76 o 
   5   4  12        1.79        2.21     10.05 o 
   6   4  12      288.24      318.12     19.02 o 
 -12   5  12      193.89      190.08      9.71 o 
 -11   5  12      115.20       96.37      8.04 o 
 -10   5  12      115.62      120.32      7.42 o 
  -9   5  12      324.93      348.69     11.62 o 
  -8   5  12      209.71      186.21     10.36 o 
  -7   5  12      491.55      526.40     14.48 o 
  -6   5  12       13.87       16.26      5.24 o 
  -5   5  12       23.66       24.18      6.33 o 
  -4   5  12       56.82       54.74      6.21 o 
  -3   5  12       84.27       75.10      6.03 o 
  -2   5  12       11.68       10.72      4.64 o 
  -1   5  12      482.91      477.14     18.33 o 
   0   5  12      617.90      600.84     19.55 o 
   1   5  12       24.80       29.46     14.55 o 
   2   5  12       10.84        9.73     10.40 o 
   3   5  12       52.67       44.02     23.13 o 
   4   5  12       55.38       58.32     22.74 o 
   5   5  12      114.67      166.75     18.60 o 
 -11   6  12       44.54       35.76     16.72 o 
 -10   6  12       58.97       61.49      5.86 o 
  -9   6  12       33.14       28.10     11.79 o 
  -8   6  12       36.30       27.15      8.32 o 
  -7   6  12       30.73       37.63      8.75 o 
  -6   6  12       26.26       25.21      4.36 o 
  -5   6  12       23.63       14.52      5.37 o 
  -4   6  12      275.15      268.23      9.33 o 
  -3   6  12        2.30        2.16      1.98 o 
  -2   6  12       24.28       23.04      8.82 o 
  -1   6  12      107.47       90.35     18.02 o 
   0   6  12      105.29      146.92     12.04 o 
   1   6  12       42.98       37.43     17.44 o 
   2   6  12        0.00        0.31      6.58 o 
   3   6  12        1.45        1.37      5.16 o 
   4   6  12       99.47      123.43     11.60 o 
   5   6  12       75.07       74.52     12.60 o 
 -11   7  12       50.15       39.36     12.47 o 
 -10   7  12       40.54       23.06     11.74 o 
  -9   7  12       36.79       37.77      7.09 o 
  -8   7  12       57.58       63.01     11.43 o 
  -7   7  12       54.18       45.65      9.52 o 
  -6   7  12        5.75        4.94      3.49 o 
  -5   7  12      127.73      120.16      6.58 o 
  -4   7  12       50.72       45.64     18.83 o 
  -3   7  12      421.68      409.23     13.16 o 
  -2   7  12      183.05      166.47     10.24 o 
  -1   7  12      502.17      510.42     14.31 o 
   0   7  12       18.54       22.45     14.34 o 
   1   7  12        0.00        1.81      6.71 o 
   2   7  12       94.37      109.05      9.73 o 
   3   7  12       98.92       96.59     14.37 o 
   4   7  12        1.36        2.72      8.12 o 
   5   7  12        8.08        8.82      6.30 o 
 -10   8  12      117.95      120.74      6.72 o 
  -9   8  12       58.00       49.74     11.26 o 
  -8   8  12       51.40       55.36      5.61 o 
  -7   8  12       86.60       70.50      5.62 o 
  -6   8  12      153.10      152.30     11.19 o 
  -5   8  12      140.43      128.96      9.03 o 
  -4   8  12       20.04       14.79      5.56 o 
  -3   8  12       70.34       70.58      7.30 o 
  -2   8  12       11.95       10.05      4.99 o 
  -1   8  12       30.69       20.35      9.68 o 
   0   8  12       26.93       25.01     12.29 o 
   1   8  12       11.03       11.95      7.05 o 
   2   8  12        0.21        1.10      5.61 o 
   3   8  12      325.22      373.90     16.52 o 
   4   8  12        4.73        1.84      7.86 o 
 -10   9  12        3.16        1.35      3.68 o 
  -9   9  12        1.29        3.94      5.45 o 
  -8   9  12        2.28        2.72      4.05 o 
  -7   9  12       26.04       24.24     12.37 o 
  -6   9  12      357.89      351.16     14.08 o 
  -5   9  12      336.52      332.76     19.21 o 
  -4   9  12        9.36        6.27      4.37 o 
  -3   9  12        7.83        6.00      4.66 o 
  -2   9  12       18.75       13.55      8.02 o 
  -1   9  12       44.39       38.12     13.46 o 
   0   9  12       76.14       89.25      8.52 o 
   1   9  12       38.97       39.78     21.27 o 
   2   9  12        0.03        3.81      4.13 o 
   3   9  12       71.12       44.06     32.41 o 
  -9  10  12       45.33       26.79     15.22 o 
  -8  10  12       51.47       38.81     26.24 o 
  -7  10  12      184.26      210.10     12.74 o 
  -6  10  12       60.98       37.96     32.12 o 
  -5  10  12       32.11       26.65     21.96 o 
  -4  10  12      203.64      201.51     16.72 o 
  -3  10  12       12.79        7.65      5.95 o 
  -2  10  12       34.13       23.30     10.24 o 
  -1  10  12       71.49       73.15     29.46 o 
   0  10  12       32.23       18.99     10.53 o 
   1  10  12       33.96       29.07     20.09 o 
   2  10  12       25.88       21.54     15.40 o 
  -8  11  12       17.83        9.15      9.64 o 
  -7  11  12       72.22       47.89     23.63 o 
  -6  11  12        0.24        3.48      5.64 o 
  -5  11  12       67.78       48.67     26.78 o 
  -4  11  12       11.96        9.28      7.14 o 
  -3  11  12       45.43       35.11     25.04 o 
  -2  11  12        7.88        5.98      4.24 o 
  -1  11  12        0.05        4.22      4.53 o 
   0  11  12       33.31       33.05     15.81 o 
   1  11  12      104.28      131.13     11.62 o 
  -6  12  12       15.17       15.72      8.58 o 
  -5  12  12       33.71       28.12     19.05 o 
  -4  12  12       23.83       11.85      8.33 o 
  -3  12  12      148.76      165.72     13.70 o 
  -2  12  12        0.09       -9.34     11.69 o 
  -1  12  12      136.84      169.48     11.20 o 
   0  12  12        1.08        5.60      7.53 o 
 -11   0  13        0.06        2.37      4.53 o 
  -9   0  13       28.94       26.03     10.28 o 
  -7   0  13       93.09      101.72      7.34 o 
  -5   0  13        6.45        6.01      3.30 o 
  -3   0  13        7.32        8.69      5.14 o 
  -1   0  13      418.52      429.84     15.04 o 
   1   0  13      394.94      314.74     24.93 o 
   3   0  13        5.84        5.04      7.02 o 
   5   0  13        5.89        5.18      7.95 o 
 -12   1  13       95.61       89.64     11.82 o 
 -11   1  13       23.87       16.45      6.70 o 
 -10   1  13       68.53       59.99      6.95 o 
  -9   1  13        1.39        2.86      2.44 o 
  -8   1  13       35.59       34.82     14.43 o 
  -7   1  13       31.48       29.82     10.23 o 
  -6   1  13      292.86      302.66     11.17 o 
  -5   1  13       54.35       48.56      6.16 o 
  -4   1  13        0.64        0.35      2.64 o 
  -3   1  13        0.98        3.30      2.99 o 
  -2   1  13       35.95       28.24      7.45 o 
  -1   1  13       33.87       27.72      8.74 o 
   0   1  13      481.33      420.92     21.70 o 
   1   1  13       18.08       16.06      9.35 o 
   2   1  13        3.99        1.53      8.77 o 
   3   1  13        4.19        4.92      5.94 o 
   4   1  13      106.02      100.93     15.28 o 
   5   1  13        2.86        8.66      9.41 o 
 -12   2  13       34.07       24.49     15.61 o 
 -11   2  13        2.39        1.47      3.15 o 
 -10   2  13        1.60        3.77      2.73 o 
  -9   2  13        7.99        5.57      3.52 o 
  -8   2  13       59.81       61.18      7.49 o 
  -7   2  13       44.66       39.96     13.54 o 
  -6   2  13       99.18       99.46      7.33 o 
  -5   2  13      838.28      902.51     18.29 o 
  -4   2  13      124.02      123.74      6.75 o 
  -3   2  13      149.30      151.32      6.63 o 
  -2   2  13       68.06       62.16      9.26 o 
  -1   2  13        3.51        8.15      3.23 o 
   0   2  13      906.80      840.78     36.80 o 
   1   2  13      122.05      120.07     15.28 o 
   2   2  13       62.80       43.89     23.72 o 
   3   2  13       31.38       24.24     15.67 o 
   4   2  13        0.83        2.33      8.11 o 
   5   2  13       11.41        7.73      6.54 o 
 -12   3  13       10.65        8.35      5.90 o 
 -11   3  13        0.01        1.06      3.60 o 
 -10   3  13      114.24      104.61      8.30 o 
  -9   3  13        0.19       -0.40      3.30 o 
  -8   3  13        0.55        1.54      2.83 o 
  -7   3  13       88.99       76.07      6.23 o 
  -6   3  13      917.80      976.37     24.29 o 
  -5   3  13        0.20        2.05      2.41 o 
  -4   3  13      297.89      299.75      9.31 o 
  -3   3  13      741.23      809.66     29.38 o 
  -2   3  13      286.62      269.83      8.28 o 
  -1   3  13       19.51       18.93      7.26 o 
   0   3  13      235.41      243.98     15.37 o 
   1   3  13        0.27        3.22      8.88 o 
   2   3  13       88.11      113.94     16.86 o 
   3   3  13       12.48       12.44      7.38 o 
   4   3  13       13.02        7.51      5.79 o 
   5   3  13       26.69       26.57     15.02 o 
 -11   4  13       53.22       41.47     17.05 o 
 -10   4  13        2.30        3.09      2.80 o 
  -9   4  13       83.62       72.27      7.16 o 
  -8   4  13        8.61       10.42      5.61 o 
  -7   4  13      466.63      477.94     13.76 o 
  -6   4  13      226.12      227.16      9.67 o 
  -5   4  13      162.41      167.81     10.25 o 
  -4   4  13      895.08      924.65     15.37 o 
  -3   4  13      449.78      463.92     10.70 o 
  -2   4  13      154.36      160.45      8.07 o 
  -1   4  13       98.05      103.02      7.43 o 
   0   4  13      101.49      110.06     13.87 o 
   1   4  13        0.32        3.64      8.05 o 
   2   4  13       45.90       36.91     21.29 o 
   3   4  13       68.48       57.25     32.43 o 
   4   4  13       72.28       51.57     35.92 o 
   5   4  13       39.88       34.26     26.17 o 
 -11   5  13      105.40      110.08      7.46 o 
 -10   5  13       27.28       21.49     12.65 o 
  -9   5  13        0.12        0.78      2.28 o 
  -8   5  13      321.70      323.87     10.09 o 
  -7   5  13       32.07       29.47      8.99 o 
  -6   5  13       34.38       36.91      5.84 o 
  -5   5  13      109.54      101.95      7.62 o 
  -4   5  13       45.11       39.13      7.68 o 
  -3   5  13        2.35        2.92      2.66 o 
  -2   5  13      152.54      137.12      9.71 o 
  -1   5  13      116.01      108.07      9.73 o 
   0   5  13       65.97       56.14     26.97 o 
   1   5  13       10.59       11.12      9.11 o 
   2   5  13        4.99        7.79     10.30 o 
   3   5  13        0.14        2.26      6.55 o 
   4   5  13      269.68      321.58     24.77 o 
 -11   6  13       24.18       12.36      7.92 o 
 -10   6  13        0.00        2.70      2.50 o 
  -9   6  13       32.99       20.77     10.14 o 
  -8   6  13       13.53        8.31      4.46 o 
  -7   6  13       35.19       33.55      6.79 o 
  -6   6  13       82.82       73.29      5.79 o 
  -5   6  13      420.89      417.78      9.57 o 
  -4   6  13       74.97       70.24      5.84 o 
  -3   6  13       56.08       53.85     19.77 o 
  -2   6  13      289.65      310.27     12.33 o 
  -1   6  13       59.50       57.17     26.43 o 
   0   6  13        0.00        7.83      6.67 o 
   1   6  13        7.40        5.82      5.58 o 
   2   6  13       19.76       20.52      9.68 o 
   3   6  13      396.94      475.58     19.30 o 
   4   6  13      117.98      139.20     12.40 o 
 -10   7  13        0.41        3.09      3.38 o 
  -9   7  13        0.06        3.77      2.79 o 
  -8   7  13       68.24       64.19      7.25 o 
  -7   7  13      486.08      484.73     12.75 o 
  -6   7  13       56.70       38.71     22.68 o 
  -5   7  13       24.92       23.55      9.36 o 
  -4   7  13        2.13        3.35      4.45 o 
  -3   7  13      298.12      314.91     15.17 o 
  -2   7  13      498.18      496.83     13.65 o 
  -1   7  13      512.83      537.17     15.37 o 
   0   7  13        0.15        2.39      4.65 o 
   1   7  13      239.77      270.83     14.17 o 
   2   7  13        7.05        8.56      6.13 o 
   3   7  13       10.19       11.16      9.43 o 
 -10   8  13       53.81       43.57     13.75 o 
  -9   8  13        0.15        2.25      3.04 o 
  -8   8  13       39.63       30.76     21.11 o 
  -7   8  13      126.21      121.50     12.29 o 
  -6   8  13       10.37       11.03      6.73 o 
  -5   8  13       34.73       24.44     15.12 o 
  -4   8  13      309.62      319.34     11.41 o 
  -3   8  13      687.73      711.30     16.46 o 
  -2   8  13      248.68      258.60     17.88 o 
  -1   8  13      381.57      374.69     19.06 o 
   0   8  13      271.02      314.91     22.91 o 
   1   8  13       29.44       25.81     12.68 o 
   2   8  13       11.00        9.06      7.16 o 
   3   8  13       30.56       26.17     17.50 o 
  -9   9  13        2.28        4.51      6.83 o 
  -8   9  13       54.68       35.26     21.36 o 
  -7   9  13       43.40       33.48     24.91 o 
  -6   9  13        5.08        4.16      6.80 o 
  -5   9  13       69.54       50.43     25.15 o 
  -4   9  13        8.95       13.48      9.58 o 
  -3   9  13       52.03       60.63      9.08 o 
  -2   9  13      104.33       98.20      7.52 o 
  -1   9  13       17.42       13.79      8.98 o 
   0   9  13       26.25       19.75     12.02 o 
   1   9  13        0.49        4.70      6.81 o 
   2   9  13       39.70       23.65     15.54 o 
  -8  10  13        3.77        2.38      5.81 o 
  -7  10  13        0.53        3.18      6.68 o 
  -6  10  13        3.36        2.50      4.82 o 
  -5  10  13        7.29        7.82      6.24 o 
  -4  10  13       36.05       23.17     18.14 o 
  -3  10  13        0.30        1.60      3.66 o 
  -2  10  13       36.57       38.00     17.89 o 
  -1  10  13      109.78      122.45     23.70 o 
   0  10  13       61.65       77.28     12.71 o 
   1  10  13        1.31        3.14      5.84 o 
  -6  11  13        7.14       11.16      8.30 o 
  -5  11  13       64.14       65.24     25.09 o 
  -4  11  13       18.70       13.80      9.41 o 
  -3  11  13        0.17        2.77      7.69 o 
  -2  11  13       14.02       13.65      9.49 o 
  -1  11  13      107.32      119.53     10.43 o 
   0  11  13      135.61      153.40     18.69 o 
 -10   0  14      259.86      249.51     13.13 o 
  -8   0  14        9.50       10.75      7.01 o 
  -6   0  14       28.11       35.64     12.86 o 
  -4   0  14       26.64       29.66     11.89 o 
  -2   0  14        1.53        0.97      5.24 o 
   0   0  14      291.58      277.78     25.09 o 
   2   0  14      491.52      469.74     29.10 o 
   4   0  14       33.21       26.97     20.53 o 
 -11   1  14       31.89       11.95      9.95 o 
 -10   1  14        6.07        2.88      3.73 o 
  -9   1  14        0.20        1.89      2.14 o 
  -8   1  14        5.28        6.74      2.44 o 
  -7   1  14       29.00       17.61      6.68 o 
  -6   1  14      126.63      121.97      7.29 o 
  -5   1  14      143.38      135.17      8.81 o 
  -4   1  14        1.27        2.01      3.05 o 
  -3   1  14       70.54       63.27      7.64 o 
  -2   1  14        1.78        2.80      2.40 o 
  -1   1  14      436.93      406.77     11.28 o 
   0   1  14       43.11       43.37     22.07 o 
   1   1  14        5.21        5.13      4.43 o 
   2   1  14       38.07       30.39     17.08 o 
   3   1  14        4.74        2.51      7.48 o 
   4   1  14      248.95      263.60     15.20 o 
 -11   2  14       12.62        6.43      4.40 o 
 -10   2  14       16.59       15.34      7.72 o 
  -9   2  14        0.77        0.19      2.90 o 
  -8   2  14        5.53        2.70      1.68 o 
  -7   2  14      157.84      155.34      8.26 o 
  -6   2  14      137.91      144.41      9.56 o 
  -5   2  14      253.54      265.26      8.90 o 
  -4   2  14       30.46       22.14      7.38 o 
  -3   2  14       37.47       45.84      8.07 o 
  -2   2  14      177.24      196.53      8.27 o 
  -1   2  14        8.48        7.38      5.07 o 
   0   2  14       57.23       43.80     13.77 o 
   1   2  14      552.09      585.19     28.89 o 
   2   2  14      237.24      266.67     26.19 o 
   3   2  14      119.84      120.03     16.42 o 
   4   2  14       22.20        7.52     13.83 o 
 -11   3  14       13.14        7.28      5.43 o 
 -10   3  14       36.58       24.58      8.24 o 
  -9   3  14       38.71       25.69     11.63 o 
  -8   3  14       32.61       24.61      9.42 o 
  -7   3  14       63.82       57.46      7.01 o 
  -6   3  14        0.16        1.03      2.54 o 
  -5   3  14      677.67      708.32     16.03 o 
  -4   3  14      321.64      338.74     10.45 o 
  -3   3  14       77.40       75.94      9.55 o 
  -2   3  14      364.66      366.16     10.13 o 
  -1   3  14        0.04        3.16      3.62 o 
   0   3  14        7.42        7.20      8.74 o 
   1   3  14       86.54       72.87     35.49 o 
   2   3  14       50.94       36.73     21.58 o 
   3   3  14      123.23      147.11     18.88 o 
   4   3  14       12.24        8.50      8.41 o 
 -11   4  14        1.58        1.10      3.09 o 
 -10   4  14       12.13       12.14      6.10 o 
  -9   4  14       83.54       80.95      8.94 o 
  -8   4  14        0.00        2.00      3.08 o 
  -7   4  14       10.24       13.96      4.88 o 
  -6   4  14      112.38      101.88      6.75 o 
  -5   4  14      172.34      178.82     10.00 o 
  -4   4  14      944.63      943.26     18.90 o 
  -3   4  14     1022.18     1142.96     15.79 o 
  -2   4  14        0.05        0.37      2.64 o 
  -1   4  14      161.32      148.70     13.63 o 
   0   4  14       95.85      102.12     14.91 o 
   1   4  14       38.37       36.87     21.96 o 
   2   4  14       10.26        7.43      6.89 o 
   3   4  14      272.57      310.75     24.09 o 
   4   4  14       15.35       12.27      8.52 o 
 -10   5  14        0.00        1.57      2.45 o 
  -9   5  14      153.14      142.99      8.35 o 
  -8   5  14       13.05        9.40      5.45 o 
  -7   5  14       76.02       60.26     16.43 o 
  -6   5  14        0.69        2.88      2.20 o 
  -5   5  14      103.28      105.80     10.31 o 
  -4   5  14        3.30        3.13      3.16 o 
  -3   5  14        3.23        1.86      3.66 o 
  -2   5  14      268.88      273.58     11.56 o 
  -1   5  14       81.08       87.06      7.76 o 
   0   5  14       18.09       16.58      8.48 o 
   1   5  14       83.90       71.70     35.53 o 
   2   5  14       74.76       69.73     30.84 o 
   3   5  14       88.75       78.94     14.24 o 
 -10   6  14       12.17        5.60      3.73 o 
  -9   6  14       17.41       13.34      6.33 o 
  -8   6  14        2.93        5.37      3.95 o 
  -7   6  14       26.84       14.33      9.27 o 
  -6   6  14        9.24       10.96      6.74 o 
  -5   6  14        0.61        1.30      3.97 o 
  -4   6  14        0.40        3.13      4.49 o 
  -3   6  14      100.90      116.21      9.70 o 
  -2   6  14      468.67      502.88     16.71 o 
  -1   6  14      105.42       85.77     13.56 o 
   0   6  14       79.67       77.39     31.29 o 
   1   6  14       43.40       39.27     18.70 o 
   2   6  14      108.70      135.06     12.19 o 
   3   6  14       47.19       47.75     27.84 o 
  -9   7  14      449.91      421.98     17.04 o 
  -8   7  14        6.03        4.31      3.30 o 
  -7   7  14       10.43       10.60     12.85 o 
  -6   7  14       16.69       13.69     11.15 o 
  -5   7  14      144.36      165.47     15.77 o 
  -4   7  14      419.82      429.27     15.33 o 
  -3   7  14      224.35      205.98     14.32 o 
  -2   7  14      178.91      178.27     10.24 o 
  -1   7  14       63.74       51.75     22.96 o 
   0   7  14        0.54        4.71      5.46 o 
   1   7  14       24.32       13.24     10.12 o 
   2   7  14       86.48      103.02     15.02 o 
  -9   8  14      128.74      114.58     10.59 o 
  -8   8  14       46.20       31.78     22.31 o 
  -7   8  14      189.77      180.06     47.00 o 
  -6   8  14       35.68       32.95     22.65 o 
  -5   8  14       26.77       17.53     11.57 o 
  -4   8  14      118.43      117.59      8.87 o 
  -3   8  14      106.56       95.25     10.12 o 
  -2   8  14       75.90       55.05     25.98 o 
  -1   8  14       81.51       72.80     11.09 o 
   0   8  14       11.56        7.43      8.99 o 
   1   8  14       36.44       31.52     18.40 o 
  -8   9  14       34.42       19.97     20.03 o 
  -7   9  14        7.11        8.56      7.89 o 
  -6   9  14       60.36       42.83     27.77 o 
  -5   9  14       15.06        5.84      9.33 o 
  -4   9  14      116.17      105.06     10.92 o 
  -3   9  14       10.59        5.93      5.88 o 
  -2   9  14      359.71      380.34     12.74 o 
  -1   9  14        9.41        4.61      8.49 o 
   0   9  14       26.24       17.06      9.23 o 
  -6  10  14       17.45       13.58     12.58 o 
  -5  10  14        9.79        5.50      7.16 o 
  -4  10  14        3.08        1.75      6.31 o 
  -3  10  14       12.16        9.64     10.56 o 
  -2  10  14        8.52        4.36      4.74 o 
  -1  10  14       35.28       38.36     20.14 o 
 -11   0  15       99.61       72.51      8.65 o 
  -9   0  15      215.69      237.67     16.83 o 
  -7   0  15      138.88      139.57     11.28 o 
  -5   0  15      942.69     1031.87     24.71 o 
  -3   0  15       63.39       62.61      9.67 o 
  -1   0  15      396.04      403.39     15.71 o 
   1   0  15       29.55       19.90     17.34 o 
   3   0  15      111.69       65.76     56.99 o 
 -11   1  15        1.08        0.47      3.33 o 
 -10   1  15       11.33        8.37      6.60 o 
  -9   1  15       11.72        5.48      4.09 o 
  -8   1  15        6.83        7.12      4.13 o 
  -7   1  15      357.22      385.23     12.73 o 
  -6   1  15      325.28      315.44      9.60 o 
  -5   1  15       24.34       22.39      7.35 o 
  -4   1  15        0.79        3.37      2.64 o 
  -3   1  15      147.23      147.29      9.25 o 
  -2   1  15       24.20       23.28      8.39 o 
  -1   1  15        0.13        3.07      4.95 o 
   0   1  15       24.67       24.04     13.43 o 
   1   1  15       34.25       24.98     13.11 o 
   2   1  15        4.33        6.04      9.33 o 
   3   1  15       80.57       83.67     33.71 o 
 -11   2  15       11.51        7.99      4.77 o 
 -10   2  15       16.99       14.18      7.46 o 
  -9   2  15       68.77       77.43      6.47 o 
  -8   2  15       24.96       17.47      6.88 o 
  -7   2  15       89.94       83.61      7.42 o 
  -6   2  15        4.78        3.70      3.76 o 
  -5   2  15        4.86        3.42      3.96 o 
  -4   2  15        0.02        3.36      3.33 o 
  -3   2  15        5.16        1.98      3.52 o 
  -2   2  15       60.00       46.92     15.35 o 
  -1   2  15      305.83      280.24     15.67 o 
   0   2  15        0.09        0.84      8.53 o 
   1   2  15       97.86      121.06     17.91 o 
   2   2  15       18.81       12.70     12.71 o 
   3   2  15        2.06        3.40      8.14 o 
 -10   3  15       30.75       22.69     12.81 o 
  -9   3  15        4.94        2.92      3.45 o 
  -8   3  15       27.76       22.57     10.74 o 
  -7   3  15      110.76      108.31      7.85 o 
  -6   3  15       44.79       44.86     10.56 o 
  -5   3  15        1.14        1.97      3.47 o 
  -4   3  15       30.50       27.62      9.94 o 
  -3   3  15      564.30      596.24     12.64 o 
  -2   3  15       24.07       10.63      6.00 o 
  -1   3  15      154.58      173.53     11.55 o 
   0   3  15        0.38       -2.86      7.68 o 
   1   3  15       12.94        5.27      6.99 o 
   2   3  15       80.63       74.21     32.75 o 
   3   3  15        0.57        4.51      5.89 o 
 -10   4  15       11.35       12.41      5.95 o 
  -9   4  15       16.01       11.37      5.17 o 
  -8   4  15        9.33        4.13      4.42 o 
  -7   4  15        8.26        6.75      2.78 o 
  -6   4  15        0.03        1.39      2.75 o 
  -5   4  15        3.82        4.08      3.70 o 
  -4   4  15      188.89      191.22      7.87 o 
  -3   4  15       55.97       51.87     24.32 o 
  -2   4  15        7.97        6.70      6.18 o 
  -1   4  15        4.23       -1.46      5.06 o 
   0   4  15       27.20       21.16     11.96 o 
   1   4  15        4.22        0.85      6.98 o 
   2   4  15       30.73       36.23     15.77 o 
 -10   5  15      125.90      127.28     12.41 o 
  -9   5  15        5.09        4.07      4.82 o 
  -8   5  15      103.81       92.72      7.27 o 
  -7   5  15       19.30       12.28      5.25 o 
  -6   5  15        9.99        7.91      4.26 o 
  -5   5  15        7.36        7.46      6.31 o 
  -4   5  15       63.96       59.81     23.04 o 
  -3   5  15        7.22        5.90      4.40 o 
  -2   5  15        7.69        7.10      6.71 o 
  -1   5  15       14.42        8.84      5.33 o 
   0   5  15        8.31        9.90      6.30 o 
   1   5  15      178.94      192.70     13.88 o 
   2   5  15      227.22      275.65     15.77 o 
  -9   6  15       26.81       11.54      6.63 o 
  -8   6  15       10.39        7.22      5.85 o 
  -7   6  15       22.21       16.46     10.99 o 
  -6   6  15        7.01        6.62      6.31 o 
  -5   6  15       16.05       12.01      8.26 o 
  -4   6  15       13.77       12.78      6.39 o 
  -3   6  15       34.66       27.87     13.22 o 
  -2   6  15       37.29       32.78     14.42 o 
  -1   6  15       51.28       51.71     29.00 o 
   0   6  15        4.84        5.80      7.35 o 
   1   6  15        1.72        4.16      6.19 o 
  -8   7  15      220.64      217.37     13.75 o 
  -7   7  15       23.90       15.79     15.20 o 
  -6   7  15       11.93       13.81      8.02 o 
  -5   7  15       12.27       16.69      9.98 o 
  -4   7  15       17.44       14.08      8.12 o 
  -3   7  15       72.02       71.56     12.45 o 
  -2   7  15       27.51       16.13      7.71 o 
  -1   7  15       22.48       14.67      9.25 o 
   0   7  15       19.18       22.71     11.69 o 
   1   7  15        9.22       10.36     10.90 o 
  -7   8  15        1.03        4.27      4.97 o 
  -6   8  15      138.90      129.15     11.14 o 
  -5   8  15       37.07       30.64     20.45 o 
  -4   8  15       73.68       75.86     12.31 o 
  -3   8  15        1.42        3.33      4.07 o 
  -2   8  15        3.16        2.17      5.37 o 
  -1   8  15        1.04        0.89      5.36 o 
   0   8  15       19.74       14.72     15.33 o 
  -6   9  15        2.41        3.46      4.54 o 
  -5   9  15      109.92       80.51     12.60 o 
  -4   9  15       59.85       43.49     32.61 o 
  -3   9  15        0.03       -4.43      8.74 o 
  -2   9  15       35.49       22.29     15.28 o 
 -10   0  16       65.21       62.40     17.33 o 
  -8   0  16      414.63      393.43     16.00 o 
  -6   0  16      119.89      125.92     13.03 o 
  -4   0  16        2.93        1.62      3.56 o 
  -2   0  16        0.76        3.35      5.59 o 
   0   0  16       19.27       20.72     20.64 o 
   2   0  16        9.62       17.13     21.02 o 
 -10   1  16        0.88        5.93      5.71 o 
  -9   1  16       13.51        6.14      4.42 o 
  -8   1  16       41.08       36.64     13.72 o 
  -7   1  16      392.07      424.64     11.94 o 
  -6   1  16      426.06      430.57     11.83 o 
  -5   1  16       25.63       23.63      9.02 o 
  -4   1  16      314.76      335.71     12.43 o 
  -3   1  16      108.16       96.55     12.44 o 
  -2   1  16      237.55      226.36     11.13 o 
  -1   1  16       97.89       92.09     14.99 o 
   0   1  16       28.05       26.23     13.23 o 
   1   1  16       46.34       42.24     32.61 o 
 -10   2  16        4.04        3.40      3.98 o 
  -9   2  16       27.42       22.88     12.22 o 
  -8   2  16       72.92       58.57      9.99 o 
  -7   2  16      373.20      370.25     14.00 o 
  -6   2  16      198.92      203.06      8.27 o 
  -5   2  16       18.09        9.73      5.03 o 
  -4   2  16      152.78      160.46      9.74 o 
  -3   2  16      163.00      149.67      8.96 o 
  -2   2  16        4.71        5.30      3.90 o 
  -1   2  16       56.10       42.97     22.80 o 
   0   2  16       76.31       77.77     14.10 o 
   1   2  16      106.19      105.51     12.57 o 
  -9   3  16       45.19       34.09     15.64 o 
  -8   3  16        6.73        7.23      4.87 o 
  -7   3  16       83.66       85.56     12.21 o 
  -6   3  16      258.18      277.89      9.52 o 
  -5   3  16      265.48      268.57     11.78 o 
  -4   3  16       16.13       15.18      9.65 o 
  -3   3  16       38.27       31.69     14.29 o 
  -2   3  16      202.62      190.18     13.31 o 
  -1   3  16        6.84        4.48      6.69 o 
   0   3  16        1.41        3.31      7.76 o 
   1   3  16        4.55       -0.19      6.10 o 
  -9   4  16       34.03       21.47     10.56 o 
  -8   4  16        1.67        2.66      3.61 o 
  -7   4  16       39.52       36.81     14.25 o 
  -6   4  16        0.05        2.34      3.03 o 
  -5   4  16        4.56        6.21      5.50 o 
  -4   4  16       13.60       10.88      5.94 o 
  -3   4  16       15.91       10.58      7.21 o 
  -2   4  16       22.13       21.56     12.41 o 
  -1   4  16        7.04        5.41      4.59 o 
   0   4  16       87.57       95.58     13.91 o 
   1   4  16      154.55      169.33     21.34 o 
  -8   5  16      149.42      140.74      9.63 o 
  -7   5  16       22.10       16.52     12.47 o 
  -6   5  16        2.03        4.64      4.92 o 
  -5   5  16       43.23       29.90     16.11 o 
  -4   5  16        3.10        0.62      4.48 o 
  -3   5  16        2.69        1.61      3.83 o 
  -2   5  16       52.17       39.16     15.86 o 
  -1   5  16        2.49        6.39      7.98 o 
   0   5  16       74.04       61.70     37.10 o 
  -8   6  16       11.37        6.63      7.38 o 
  -7   6  16        1.16        6.35      8.72 o 
  -6   6  16       37.32       33.42     18.20 o 
  -5   6  16       18.64       17.27     12.05 o 
  -4   6  16        1.09        2.71      4.17 o 
  -3   6  16       55.31       39.44     16.49 o 
  -2   6  16        0.24       -0.94      6.20 o 
  -1   6  16        0.19        3.92      8.48 o 
  -7   7  16       28.80       24.61     17.64 o 
  -6   7  16        4.59        6.72      6.31 o 
  -5   7  16      312.73      318.88     22.11 o 
  -4   7  16        6.52        4.55      4.21 o 
  -3   7  16      132.16      165.41     10.27 o 
  -2   7  16        3.78        6.11      5.69 o 
  -7   0  17       16.62       16.01     11.59 o 
  -5   0  17      161.33      177.46     13.22 o 
  -3   0  17       88.07       77.74     26.59 o 
  -1   0  17        0.43        1.68     10.50 o 
  -8   1  17       21.49       16.09      6.40 o 
  -7   1  17        2.15        2.33      2.27 o 
  -6   1  17       32.21       20.77      8.35 o 
  -5   1  17       81.17       72.64     15.49 o 
  -4   1  17       31.79       25.46     12.10 o 
  -3   1  17        1.61        2.09      3.51 o 
  -2   1  17       28.77       23.74     10.16 o 
  -1   1  17       68.25       66.20     33.50 o 
   0   1  17       85.94       77.62     37.47 o 
  -8   2  17      275.78      302.95     14.94 o 
  -7   2  17      332.07      341.76     11.49 o 
  -6   2  17       22.89       16.89      8.33 o 
  -5   2  17       13.50       10.00      3.96 o 
  -4   2  17       82.36       74.45     17.87 o 
  -3   2  17       72.38       72.82     12.67 o 
  -2   2  17      292.59      306.31     15.40 o 
  -1   2  17        7.79        3.79      9.28 o 
  -8   3  17      356.43      373.10     14.01 o 
  -7   3  17      468.10      486.54     27.21 o 
  -6   3  17       75.29       63.69     19.28 o 
  -5   3  17       91.78       84.20      8.14 o 
  -4   3  17       59.50       42.08     24.19 o 
  -3   3  17      112.75      132.60     10.09 o 
  -2   3  17       47.96       27.12     20.26 o 
  -1   3  17       64.62       42.35     30.30 o 
  -7   4  17       27.56       11.25     14.29 o 
  -6   4  17      131.07      121.55      8.35 o 
  -5   4  17      104.41      115.53     28.76 o 
  -4   4  17       15.05       11.36      9.04 o 
  -3   4  17        0.38        4.19      5.18 o 
  -2   4  17        0.03        0.44      4.95 o 
  -6   5  17       88.43       89.35     28.80 o 
  -5   5  17       25.69       14.98      8.56 o 
  -4   5  17        5.07        1.48      3.97 o 
  -3   5  17       56.37       58.04     12.40 o 
  -6   0  18       53.17       57.55     20.95 o 
  -4   0  18      200.15      201.21     13.50 o 
  -5   1  18        6.82        3.74      5.30 o 
  -4   1  18       81.24       85.47      8.58 o 
                                                 
